# Supplementary material for: IL-17 Cytokines Induce IκBζ in Dermal Fibroblasts to Promote Pro-Inflammatory Gene Expression in Psoriasis
Source: Int J Mol Sci. 2026 Jan 28;27(3):1297. doi: 10.3390/ijms27031297 (PMC12898262; doi:10.3390/ijms27031297)
Supplement: Supplementary file 1 [file ijms-27-01297-s001.zip]

Archive with 5 entries (5 files):
- Supplementary Figure S1-Validation of siRNA-mediated NFKBIZ knockdown efficiency in human dermal fibroblasts.pdf
- Supplementary Figure S2-Feature Plots of NFKBIZ Expression in Lesional and Non-Lesional Psoriatic Skin.pdf
- Supplementary table S1.xlsx
- Supplementary table S2.xlsx
- Supplementary table S3.xlsx
