# Supplementary material for: IL-17 Cytokines Induce IκBζ in Dermal Fibroblasts to Promote Pro-Inflammatory Gene Expression in Psoriasis
Source: Int J Mol Sci. 2026 Jan 28;27(3):1297. doi: 10.3390/ijms27031297 (PMC12898262; doi:10.3390/ijms27031297)
Supplement: Supplementary file 1 [file ijms-27-01297-s001.zip › Supplementary table S1.xlsx]

## Sheet: Ark1
Patient ID	Patient ID (GEO)	Age	Sex
1	22	50	Male
2	21	32	Female
3	16	40	Male
4	17	41	Male
5	4	29	Male
6	11	51	Male
7	3	34	Male
