# Supplementary material for: IL-17 Cytokines Induce IκBζ in Dermal Fibroblasts to Promote Pro-Inflammatory Gene Expression in Psoriasis
Source: Int J Mol Sci. 2026 Jan 28;27(3):1297. doi: 10.3390/ijms27031297 (PMC12898262; doi:10.3390/ijms27031297)
Supplement: Supplementary file 1 [file ijms-27-01297-s001.zip › Supplementary table S2.xlsx]

## Sheet: table1_cluster_markers_
p_val	avg_log2FC	pct.1	pct.2	p_val_adj	cluster	gene	suggested_celltype
0	535083751290973	934	911	0	0	SIGMAR1	Spinous_keratinocyte
0	555027337496203	981	959	0	0	PTEN	Spinous_keratinocyte
0	485204441512107	996	985	0	0	VPS29	Spinous_keratinocyte
0	403890316112891	991	982	0	0	MED15	Spinous_keratinocyte
0	608421881804421	1	997	0	0	SNRPD1	Spinous_keratinocyte
0	67382105039054	1	998	0	0	NDUFA3	Spinous_keratinocyte
2.50682e-281	934940472955922	393	214	1.55272e-277	0	COX20	Spinous_keratinocyte
3.10851e-281	917978198882487	399	22	1.92541e-275	0	CKS1B	Spinous_keratinocyte
1.75342e-274	897975778060313	393	216	1.08607e-270	0	CTBP2	Spinous_keratinocyte
6.30867e-244	976693319658932	332	176	3.90759e-239	0	CTSC	Spinous_keratinocyte
1.51502e-240	880509830223206	347	186	9.38403e-237	0	NUP50	Spinous_keratinocyte
1.23095e-212	816708600809056	383	225	7.6245e-209	0	RASA4	Spinous_keratinocyte
7.23114e-209	998981493037177	28	144	4.47897e-205	0	PLA2G10	Spinous_keratinocyte
9.74805e-203	978336850986773	278	144	6.03794e-199	0	CDC27	Spinous_keratinocyte
1.40979e-198	744661883400682	386	231	8.73227e-195	0	H3-3A	Spinous_keratinocyte
3.36589e-192	927625242233444	285	151	2.08483e-188	0	AP3S1	Spinous_keratinocyte
1.43457e-188	910678466445672	287	154	8.88575e-186	0	FGF7	Spinous_keratinocyte
2.88886e-188	820231293660886	347	203	1.78936e-184	0	SPTLC1	Spinous_keratinocyte
2.51812e-187	981832768276091	274	145	1.55973e-183	0	SDHD	Spinous_keratinocyte
3.11137e-184	967687622956368	268	141	1.92718e-180	0	RHOQ	Spinous_keratinocyte
5.87851e-180	922382833734549	265	139	3.64115e-176	0	TERF1	Spinous_keratinocyte
2.84831e-179	822967516746331	323	185	1.76424e-175	0	ASS1	Spinous_keratinocyte
5.69723e-178	944055264917898	269	144	3.52887e-174	0	CSPG4	Spinous_keratinocyte
3.38844e-177	87142848578113	301	169	2.0988e-173	0	HSPE1	Spinous_keratinocyte
3.49739e-174	915263392136075	274	149	2.16628e-170	0	POU5F1	Spinous_keratinocyte
1.97276e-171	338378743685835	904	917	1.22193e-167	0	PTK2	Spinous_keratinocyte
2.03856e-169	851046401058135	294	165	1.26269e-165	0	IMPDH1	Spinous_keratinocyte
2.88266e-155	898983040337126	265	147	1.78552e-151	0	CT45A	Spinous_keratinocyte
2.75563e-154	851428784661139	277	157	1.70684e-152	0	VDAC1	Spinous_keratinocyte
4.15962e-150	767883680996716	305	18	2.57647e-146	0	EIF2S2	Spinous_keratinocyte
2.11259e-142	852095311382624	254	142	1.30854e-138	0	UNC93B1	Spinous_keratinocyte
5.632e-142	708132613203671	306	182	3.48846e-138	0	SEC22B	Spinous_keratinocyte
5.83299e-141	677255885125698	339	212	3.61296e-137	0	SNRPA1	Spinous_keratinocyte
3.34981e-140	832943166363658	255	143	2.07487e-136	0	ADH5	Spinous_keratinocyte
1.15131e-139	869395780055008	265	152	7.13123e-137	0	TOMM40	Spinous_keratinocyte
8.64797e-129	806842167131989	265	155	5.35655e-125	0	SDHC	Spinous_keratinocyte
3.09306e-127	676981079143133	307	189	1.91584e-122	0	PA2G4	Spinous_keratinocyte
1.54802e-124	705173533103736	304	188	9.58844e-121	0	RBMX	Spinous_keratinocyte
3.61271e-113	688119531063209	288	179	2.23771e-109	0	HSPD1	Spinous_keratinocyte
5.85322e-107	722845898201635	251	151	3.62548e-103	0	PDPR	Spinous_keratinocyte
2.36337e-101	702461552163637	259	159	1.46387e-97	0	SRGAP2	Spinous_keratinocyte
1.25359e-100	676332672108185	263	163	7.76474e-97	0	OAT	Spinous_keratinocyte
3.62075e-90	645006722171406	261	165	2.24269e-86	0	CXADR	Spinous_keratinocyte
1.60829e-86	628455182057648	257	163	9.96173e-84	0	DHRS4	Spinous_keratinocyte
9.56535e-81	271958955756711	301	194	5.92478e-77	0	CRIP1	Spinous_keratinocyte
1.3688e-78	420023186246491	273	177	8.47832e-76	0	MOG	Spinous_keratinocyte
4.23963e-76	404270634198997	675	705	2.62603e-73	0	KRT18	Spinous_keratinocyte
6.75747e-71	489262887659934	302	208	4.18558e-67	0	GAR1	Spinous_keratinocyte
1.87956e-70	563251646787006	259	172	1.1642e-66	0	APIP	Spinous_keratinocyte
9.88045e-70	553832511767046	26	173	6.11995e-65	0	KRT8	Spinous_keratinocyte
2.25803e-61	530768535214842	269	185	1.39862e-57	0	BOLA2	Spinous_keratinocyte
2.6933e-57	538137949254491	254	174	1.66823e-54	0	MZT2A/B	Spinous_keratinocyte
1.83881e-56	471399497178236	318	231	1.13896e-52	0	CHMP3	Spinous_keratinocyte
1.16748e-36	403870219627596	451	393	7.23136e-33	0	HMGN1	Spinous_keratinocyte
3.55521e-34	332883663871923	305	232	2.20209e-30	0	EIF5A	Spinous_keratinocyte
6.84823e-24	278923426034918	268	204	4.2418e-20	0	ATP1B3	Spinous_keratinocyte
0	322978448687106	761	125	0	1	S100A2	Basal_keratinocyte
0	326262792979396	986	509	0	1	KRT5	Basal_keratinocyte
0	300951403950375	555	101	0	1	COL17A1	Basal_keratinocyte
0	111438505701956	693	241	0	1	KRT17	Basal_keratinocyte
0	294900327134491	976	542	0	1	KRT14	Basal_keratinocyte
0	164584469703438	606	188	0	1	DSC3	Basal_keratinocyte
0	21422316161164	544	157	0	1	MT2A	Basal_keratinocyte
0	184897210233109	556	175	0	1	ATP1B3	Basal_keratinocyte
0	14538213654519	737	372	0	1	SFN	Basal_keratinocyte
0	156443765583533	591	228	0	1	ALDOA	Basal_keratinocyte
0	14272171314663	907	55	0	1	S100A9	Basal_keratinocyte
0	189680888715551	5	152	0	1	ENO1	Basal_keratinocyte
0	367311647508334	434	89	0	1	KRT15	Basal_keratinocyte
0	928853670506482	873	533	0	1	KRT6A	Basal_keratinocyte
0	24250822838357	515	18	0	1	H2BC5	Basal_keratinocyte
0	194502177723178	462	138	0	1	MT1X	Basal_keratinocyte
0	177940279495539	47	147	0	1	FGFR3	Basal_keratinocyte
0	155339521543683	479	159	0	1	S100A14	Basal_keratinocyte
0	134307488592745	675	368	0	1	PKM	Basal_keratinocyte
0	933697023686284	877	573	0	1	S100A8	Basal_keratinocyte
0	134792805212039	478	175	0	1	JUP	Basal_keratinocyte
0	120526861054018	537	237	0	1	LY6D	Basal_keratinocyte
0	143421862803006	469	169	0	1	DSP	Basal_keratinocyte
0	148995298028796	481	184	0	1	SRSF2	Basal_keratinocyte
0	162408584576273	441	154	0	1	GSTP1	Basal_keratinocyte
0	310601345130727	725	441	0	1	KRT16	Basal_keratinocyte
0	309374573727758	366	89	0	1	H3C2	Basal_keratinocyte
0	125966753407679	479	206	0	1	COX6A1	Basal_keratinocyte
0	889572596949743	527	259	0	1	AQP3	Basal_keratinocyte
0	140456806425091	431	171	0	1	PPIA	Basal_keratinocyte
0	113214498212741	741	484	0	1	CXCL14	Basal_keratinocyte
0	191575135984339	367	112	0	1	SLC2A1	Basal_keratinocyte
0	109043184180587	454	2	0	1	PFN1	Basal_keratinocyte
0	217825263231396	37	12	0	1	H3C8	Basal_keratinocyte
0	137600059842959	415	167	0	1	COX8A	Basal_keratinocyte
0	203818125476895	338	91	0	1	COL7A1	Basal_keratinocyte
0	241059484517138	356	109	0	1	H3C10	Basal_keratinocyte
0	103082307483246	423	18	0	1	SDC1	Basal_keratinocyte
0	141951347872852	388	146	0	1	ATP5F1B	Basal_keratinocyte
0	125660065708611	415	175	0	1	IFI27	Basal_keratinocyte
0	112746886664056	406	17	0	1	SLC25A6	Basal_keratinocyte
0	214976092896881	313	78	0	1	ITGB4	Basal_keratinocyte
0	124456802850455	405	171	0	1	ENSA	Basal_keratinocyte
0	141332455740497	379	146	0	1	RACK1	Basal_keratinocyte
0	124600650296782	421	188	0	1	TUBB	Basal_keratinocyte
0	131602887486027	388	157	0	1	SNRNP70	Basal_keratinocyte
0	155575442802831	351	122	0	1	HDGF	Basal_keratinocyte
0	223108657292254	322	94	0	1	H4C3	Basal_keratinocyte
0	124586545545097	391	165	0	1	COX5B	Basal_keratinocyte
0	14884163343731	357	131	0	1	COX4I1	Basal_keratinocyte
0	12787005301552	392	167	0	1	H2AZ1	Basal_keratinocyte
0	309509803137322	286	66	0	1	LTF	Basal_keratinocyte
0	146028763721061	344	125	0	1	ATP1A1	Basal_keratinocyte
0	143093896220451	346	129	0	1	ATP5ME	Basal_keratinocyte
0	160367237547306	315	105	0	1	IMPA2	Basal_keratinocyte
0	143883206838642	34	13	0	1	MIF	Basal_keratinocyte
0	16952426260678	305	101	0	1	WNT4	Basal_keratinocyte
0	179536014560997	287	86	0	1	CLSTN1	Basal_keratinocyte
0	975429785198944	712	514	0	1	HSPB1	Basal_keratinocyte
0	153251120755317	296	102	0	1	BSG	Basal_keratinocyte
0	155750373498011	296	103	0	1	PHGDH	Basal_keratinocyte
1.10986e-299	102916090993627	413	182	6.87446e-296	1	GLUL	Basal_keratinocyte
4.87255e-297	676989402118646	848	707	3.01805e-294	1	B2M	Basal_keratinocyte
2.46869e-296	134519563566905	339	135	1.52911e-292	1	IFITM1	Basal_keratinocyte
2.53908e-293	139417019041938	313	119	1.5727e-289	1	HNRNPD	Basal_keratinocyte
3.46555e-292	134966812660243	312	118	2.14656e-288	1	S100A16	Basal_keratinocyte
7.60715e-288	130752321329876	352	146	4.71187e-284	1	ATP5F1D	Basal_keratinocyte
1.07002e-287	134761172883763	321	124	6.62773e-284	1	KLF5	Basal_keratinocyte
1.11236e-286	126368267284634	36	151	6.88994e-283	1	YWHAE	Basal_keratinocyte
3.3486e-282	115753932509376	401	181	2.07412e-278	1	BTF3	Basal_keratinocyte
1.92971e-280	14002977572422	347	146	1.19526e-276	1	TUBA1B	Basal_keratinocyte
3.32017e-280	124815338710442	357	15	2.05651e-276	1	YBX3	Basal_keratinocyte
5.66101e-279	10322022852553	402	178	3.50643e-277	1	S100A10	Basal_keratinocyte
1.13085e-274	998969802540105	554	317	7.00447e-271	1	LDHA	Basal_keratinocyte
4.08627e-274	124995820728024	348	146	2.53104e-271	1	TPI1	Basal_keratinocyte
5.06649e-273	10805095034093	429	203	3.13819e-269	1	HMGA1	Basal_keratinocyte
1.98895e-257	132443419829782	308	124	1.23195e-253	1	PLEC	Basal_keratinocyte
2.63449e-256	117102423088209	38	175	1.6318e-253	1	IFI6	Basal_keratinocyte
1.54709e-250	100686700721385	405	19	9.58268e-247	1	HSP90AB1	Basal_keratinocyte
8.2049e-250	155553126014391	256	94	5.08212e-247	1	STMN1	Basal_keratinocyte
7.61278e-250	113267697491576	365	164	4.71536e-245	1	CXADR	Basal_keratinocyte
3.08301e-247	108163651050567	376	17	1.90962e-243	1	CD9	Basal_keratinocyte
1.2741e-246	843708728759884	62	395	7.89176e-242	1	CD44	Basal_keratinocyte
7.83615e-241	118988493051164	324	137	4.85371e-238	1	BCAP31	Basal_keratinocyte
2.76353e-239	132613093228862	289	116	1.71173e-235	1	CBR1	Basal_keratinocyte
1.59156e-235	130569150967498	291	118	9.85809e-232	1	SLC3A2	Basal_keratinocyte
3.4673e-235	130210340289771	289	117	2.14765e-231	1	CAPN1	Basal_keratinocyte
1.59612e-227	127947427470679	296	124	9.88636e-224	1	HNRNPM	Basal_keratinocyte
2.48631e-227	125765428902287	306	13	1.54002e-223	1	COX6B1	Basal_keratinocyte
2.43048e-226	855531961342438	413	202	1.50544e-221	1	CTSB	Basal_keratinocyte
7.3563e-224	139423725636095	26	101	4.55649e-220	1	C1QBP	Basal_keratinocyte
8.74219e-217	135048860910475	252	97	5.41492e-214	1	ILF3	Basal_keratinocyte
2.20732e-212	519444366661246	722	527	1.36721e-208	1	PERP	Basal_keratinocyte
3.83609e-211	992293424768105	368	175	2.37607e-207	1	TYMP	Basal_keratinocyte
7.29359e-211	102148271525836	333	151	4.51765e-207	1	APP	Basal_keratinocyte
2.1057e-205	996866603105505	348	162	1.30427e-201	1	ALDH2	Basal_keratinocyte
9.09861e-205	842864826474762	548	339	5.63568e-204	1	YWHAZ	Basal_keratinocyte
1.614e-204	125655473837087	305	137	9.9971e-201	1	TUBB4B	Basal_keratinocyte
8.67323e-202	119183999421778	296	13	5.3722e-197	1	TAPBP	Basal_keratinocyte
3.1846e-200	121334351264585	278	118	1.97254e-196	1	APRT	Basal_keratinocyte
8.32783e-198	126467560195313	267	112	5.15826e-194	1	NDUFA1	Basal_keratinocyte
8.4036e-197	123233305198649	278	119	5.20519e-193	1	TLE5	Basal_keratinocyte
3.72534e-196	130075613447497	273	117	2.30748e-192	1	HMGB2	Basal_keratinocyte
4.58931e-188	120030300267884	273	118	2.84262e-184	1	SRSF7	Basal_keratinocyte
3.68202e-187	118304706935022	276	121	2.28064e-183	1	PRDX2	Basal_keratinocyte
5.59569e-184	103421531578392	323	153	3.46597e-180	1	ATP5IF1	Basal_keratinocyte
1.33995e-182	108788166813394	279	123	8.29964e-179	1	NDUFB7	Basal_keratinocyte
1.89925e-182	105334640605486	303	139	1.1764e-178	1	DHCR24	Basal_keratinocyte
7.48519e-182	919356799722814	371	188	4.63632e-178	1	ELOB	Basal_keratinocyte
1.06542e-181	105227147503383	318	151	6.59919e-178	1	NONO	Basal_keratinocyte
1.38634e-179	105949013763576	3	138	8.58697e-176	1	TSPO	Basal_keratinocyte
1.79985e-176	825048166488467	419	226	1.11483e-173	1	EIF5A	Basal_keratinocyte
2.79048e-176	925378396967983	378	196	1.72842e-172	1	ASS1	Basal_keratinocyte
5.40436e-176	116685401725266	269	119	3.34746e-172	1	U2AF1	Basal_keratinocyte
1.21127e-172	976949092359298	313	149	7.50261e-169	1	MT1A	Basal_keratinocyte
1.86267e-172	100880495848912	313	149	1.15374e-168	1	CRABP2	Basal_keratinocyte
1.67033e-169	880235533198122	369	191	1.0346e-165	1	RAC1	Basal_keratinocyte
2.44898e-169	102520431254799	307	146	1.5169e-165	1	RBM8A	Basal_keratinocyte
1.13085e-168	121629131213697	25	108	7.00449e-165	1	LGALS3BP	Basal_keratinocyte
3.84585e-168	122616034258169	287	135	2.38212e-165	1	SOD2	Basal_keratinocyte
1.45282e-165	110180936905317	255	111	8.99874e-162	1	FGFR2	Basal_keratinocyte
3.62909e-165	121262552972568	257	115	2.24786e-161	1	WWOX	Basal_keratinocyte
6.21068e-165	755607130136678	38	197	3.8469e-161	1	MYH9	Basal_keratinocyte
1.60085e-164	110352190967391	273	124	9.91566e-161	1	ACTN4	Basal_keratinocyte
3.62291e-164	889234697253809	343	172	2.24403e-160	1	MZT2A/B	Basal_keratinocyte
9.58252e-162	41325077360095	911	843	5.93541e-158	1	MHC I	Basal_keratinocyte
1.40014e-159	113846972340127	261	118	8.67247e-155	1	SOD1	Basal_keratinocyte
9.43832e-157	100900883435056	279	13	5.8461e-153	1	SFPQ	Basal_keratinocyte
4.69444e-155	109025322795561	257	116	2.90773e-151	1	TRA2B	Basal_keratinocyte
8.02719e-155	104030020407269	28	132	4.97204e-151	1	PSAT1	Basal_keratinocyte
2.1412e-153	11499718360516	256	117	1.32626e-149	1	PRDX1	Basal_keratinocyte
2.61362e-154	741990466314576	368	195	1.61888e-149	1	YBX1	Basal_keratinocyte
1.47929e-152	966661535388004	293	142	9.16273e-149	1	ACIN1	Basal_keratinocyte
2.00501e-151	10312611057321	274	129	1.2419e-147	1	NDUFS6	Basal_keratinocyte
7.19517e-150	107828046736656	265	124	4.45669e-146	1	SNRPF	Basal_keratinocyte
1.47932e-149	866431159435876	336	174	9.1629e-147	1	KRT8	Basal_keratinocyte
2.66858e-149	100273843455424	284	136	1.65292e-145	1	NECTIN1	Basal_keratinocyte
3.19249e-149	895439689286185	331	17	1.97743e-145	1	YWHAQ	Basal_keratinocyte
1.66027e-146	859715013554313	322	163	1.02837e-142	1	MARCKS	Basal_keratinocyte
1.43715e-142	757011271015397	334	174	8.90169e-139	1	HSP90AA1	Basal_keratinocyte
4.21825e-142	699029346106465	413	236	2.61279e-138	1	HSPA8	Basal_keratinocyte
6.17201e-139	985169962759948	277	135	3.82294e-135	1	CANX	Basal_keratinocyte
6.4313e-139	104917821902002	262	125	3.98355e-134	1	PARK7	Basal_keratinocyte
1.09604e-137	560255779236571	377	203	6.78886e-134	1	P4HB	Basal_keratinocyte
9.42962e-134	879171825081923	308	159	5.84071e-130	1	PPP1R14B	Basal_keratinocyte
3.13394e-133	714861669388098	402	231	1.94116e-129	1	CHMP3	Basal_keratinocyte
3.4562e-133	942853467276024	293	15	2.14077e-128	1	PEBP1	Basal_keratinocyte
1.23275e-130	91729385491324	294	151	7.63568e-127	1	BTG1	Basal_keratinocyte
3.92218e-129	954882616311016	264	129	2.4294e-125	1	CCND2	Basal_keratinocyte
5.21613e-128	961930144677785	272	135	3.23087e-124	1	HSPA9	Basal_keratinocyte
5.16951e-126	739398299372236	354	195	3.20199e-123	1	MAF	Basal_keratinocyte
2.65544e-124	577891043166491	677	565	1.64478e-120	1	HMGB1	Basal_keratinocyte
8.34228e-123	89000310008702	299	158	5.16721e-119	1	TUBB6	Basal_keratinocyte
4.41095e-122	712675135578019	371	211	2.73214e-118	1	GAR1	Basal_keratinocyte
5.05909e-122	963169539430523	264	133	3.1336e-118	1	FUS	Basal_keratinocyte
2.52881e-123	73338469577872	513	356	1.56634e-117	1	FABP5	Basal_keratinocyte
2.81745e-121	737628253574649	366	207	1.74513e-118	1	DYNLL1	Basal_keratinocyte
1.97859e-120	870360309891366	286	148	1.22554e-116	1	COX7C	Basal_keratinocyte
2.80387e-119	774934614581887	342	191	1.73672e-115	1	MCL1	Basal_keratinocyte
8.00518e-119	772261269171991	313	167	4.95841e-115	1	DBI	Basal_keratinocyte
1.43569e-118	734636520468863	35	196	8.89265e-115	1	RBMX	Basal_keratinocyte
1.17113e-116	755359344180675	336	187	7.25395e-113	1	HSPD1	Basal_keratinocyte
6.68931e-113	796201167449864	31	168	4.14336e-109	1	HLA-F	Basal_keratinocyte
2.18339e-112	565876351367224	491	321	1.35239e-108	1	MYL6	Basal_keratinocyte
6.05615e-112	822761544381781	29	154	3.75118e-108	1	SRSF6	Basal_keratinocyte
6.82017e-114	706436993227323	342	192	4.22441e-108	1	SRSF5	Basal_keratinocyte
7.54571e-111	933830286106513	262	135	4.67381e-108	1	VAMP8	Basal_keratinocyte
2.26201e-109	842373510949531	282	149	1.40109e-106	1	EMP2	Basal_keratinocyte
7.31579e-107	833501600817318	284	152	4.5314e-103	1	CALM1	Basal_keratinocyte
1.93006e-106	890461834009873	253	13	1.19548e-102	1	NDUFA11	Basal_keratinocyte
7.54144e-106	871838020783498	256	132	4.67117e-102	1	DHX15	Basal_keratinocyte
2.67135e-103	777148207211068	303	168	1.65464e-99	1	XRCC6	Basal_keratinocyte
2.07889e-102	741625026609606	311	174	1.28767e-98	1	EIF4H	Basal_keratinocyte
1.06825e-100	769131464197329	299	167	6.61672e-96	1	BANF1	Basal_keratinocyte
2.2616e-98	791087518045602	275	149	1.40083e-94	1	NDUFB4	Basal_keratinocyte
2.46148e-97	735831802916976	31	176	1.52464e-93	1	APIP	Basal_keratinocyte
9.4487e-98	827246322764812	266	143	5.85253e-93	1	TRMT112	Basal_keratinocyte
1.89587e-96	706620627255619	325	189	1.1743e-92	1	BOLA2	Basal_keratinocyte
1.55466e-95	801707504029025	292	164	9.62954e-92	1	EMP1	Basal_keratinocyte
7.81608e-96	815247889752786	273	149	4.84128e-91	1	AP2S1	Basal_keratinocyte
6.72602e-93	774579238078794	282	157	4.1661e-88	1	NUDC	Basal_keratinocyte
3.82244e-91	621639264117701	349	209	2.36762e-88	1	CALM2	Basal_keratinocyte
5.5124e-91	734704421563688	274	151	3.41438e-87	1	GRN	Basal_keratinocyte
2.22324e-90	655769865299543	337	2	1.37708e-87	1	PA2G4	Basal_keratinocyte
4.94434e-90	777157367081771	272	15	3.06252e-86	1	ARF1	Basal_keratinocyte
8.3878e-88	638758700249545	274	151	5.1954e-84	1	MMP14	Basal_keratinocyte
2.77261e-86	547673436675594	327	192	1.71735e-82	1	CTSD	Basal_keratinocyte
2.52812e-85	70779940341374	27	15	1.56592e-81	1	GDI2	Basal_keratinocyte
8.09069e-85	282880965811116	918	888	5.01138e-81	1	DUSP2	Basal_keratinocyte
2.7725e-84	562523623806758	546	414	1.71729e-80	1	EIF4A1	Basal_keratinocyte
2.67527e-83	667751024412441	296	171	1.65706e-79	1	OAT	Basal_keratinocyte
1.14666e-82	638187383670166	263	146	7.1024e-79	1	COMT	Basal_keratinocyte
1.31247e-82	706192663803144	258	142	8.12941e-79	1	THBS2	Basal_keratinocyte
1.26955e-80	555004999400979	277	156	7.86357e-77	1	COX6C	Basal_keratinocyte
1.80497e-77	614548401390529	286	165	1.118e-73	1	GJA1	Basal_keratinocyte
1.89921e-77	754295599939182	254	143	1.17637e-73	1	ARF3	Basal_keratinocyte
5.41672e-77	689535015334658	272	157	3.35512e-72	1	SSNA1	Basal_keratinocyte
3.16092e-75	482361722964565	543	411	1.95787e-70	1	ITM2B	Basal_keratinocyte
7.10135e-74	572886486754621	341	213	4.39858e-70	1	TCF3	Basal_keratinocyte
1.2775e-71	705322439519456	266	155	7.91281e-69	1	SDHA	Basal_keratinocyte
3.29583e-71	705606644099533	255	147	2.04144e-67	1	ZFP36L2	Basal_keratinocyte
2.78996e-70	435468720868956	253	142	1.7281e-66	1	C1R	Basal_keratinocyte
2.79002e-70	640540708459694	286	171	1.72814e-66	1	VDAC1	Basal_keratinocyte
3.39081e-67	701036237094369	257	15	2.10027e-63	1	PGAM1	Basal_keratinocyte
8.62901e-67	66352269890241	258	151	5.34481e-63	1	SMPD2	Basal_keratinocyte
1.91044e-67	696487075520187	258	151	1.18333e-62	1	ARF6	Basal_keratinocyte
5.89479e-66	394984863559372	291	173	3.65124e-62	1	TACSTD2	Basal_keratinocyte
7.79161e-66	503358011448422	347	221	4.82613e-62	1	HLA-E	Basal_keratinocyte
1.02929e-63	633075009192911	265	158	6.37543e-60	1	ZNF706	Basal_keratinocyte
6.02709e-63	429428883022894	352	227	3.73318e-57	1	PHKG2	Basal_keratinocyte
3.83071e-59	629824345637204	271	165	2.37274e-55	1	TOMM40	Basal_keratinocyte
1.37038e-58	661276897046824	264	161	8.48815e-55	1	PDPR	Basal_keratinocyte
1.50718e-58	611703153697303	269	164	9.33546e-55	1	PRKAR1A	Basal_keratinocyte
2.1521e-56	335597148755238	263	158	1.33301e-52	1	GM2A	Basal_keratinocyte
3.58097e-54	606239441280272	253	154	2.21805e-51	1	RAD23B	Basal_keratinocyte
2.29821e-53	421129375738744	374	252	1.42351e-49	1	H3-3A	Basal_keratinocyte
8.22872e-52	387383020990409	258	156	5.09687e-48	1	COL18A1	Basal_keratinocyte
2.5804e-49	303153012543543	273	168	1.5983e-45	1	CALML3	Basal_keratinocyte
4.64348e-48	386807898383275	365	246	2.87617e-44	1	CKS1B	Basal_keratinocyte
1.39682e-44	527423821231284	269	173	8.6519e-41	1	DHRS4	Basal_keratinocyte
3.01936e-44	339967167670202	311	204	1.87019e-40	1	CD81	Basal_keratinocyte
5.00394e-42	503878162900155	284	187	3.09944e-38	1	HSPE1	Basal_keratinocyte
1.98244e-42	449963425671042	297	197	1.22792e-37	1	EIF2S2	Basal_keratinocyte
2.48825e-41	530339938762306	251	161	1.54122e-37	1	CNN2	Basal_keratinocyte
6.93805e-40	316622379129722	605	524	4.29743e-36	1	LMNA	Basal_keratinocyte
4.66739e-38	50156622537096	257	168	2.89098e-34	1	GPX1	Basal_keratinocyte
1.30333e-33	353696086548245	3	204	8.07282e-30	1	SH3BGRL3	Basal_keratinocyte
3.97955e-32	345051273849254	344	245	2.46493e-28	1	CTBP2	Basal_keratinocyte
8.53532e-31	457162458768775	26	176	5.28678e-27	1	FKBP1A/C	Basal_keratinocyte
3.00515e-30	344092697264583	32	225	1.86139e-26	1	SPTLC1	Basal_keratinocyte
4.62052e-29	347951913111708	28	192	2.86195e-25	1	CEBPB	Basal_keratinocyte
4.94022e-30	483323132724887	252	171	3.05997e-25	1	SDHC	Basal_keratinocyte
9.274e-27	424850084449985	267	185	5.74431e-23	1	IMPDH1	Basal_keratinocyte
4.66383e-26	297503053514168	338	244	2.88878e-22	1	COX20	Basal_keratinocyte
6.09746e-26	379766735476319	256	176	3.77677e-22	1	GABARAP	Basal_keratinocyte
1.19933e-26	273306431907832	321	23	7.42864e-21	1	SNRPA1	Basal_keratinocyte
2.0183e-23	251449583994325	324	233	1.25014e-19	1	H2AX	Basal_keratinocyte
1.76313e-20	303679743227985	56	504	1.09208e-16	1	OXR1	Basal_keratinocyte
5.35439e-14	265730511683323	288	214	3.31651e-10	1	NUP50	Basal_keratinocyte
0	316919193016912	841	134	0	2	COL1A2	Fibroblast
0	315017642656724	835	169	0	2	COL3A1	Fibroblast
0	302949182550919	784	167	0	2	DCN	Fibroblast
0	302415870678636	734	146	0	2	COL6A2	Fibroblast
0	31251494831193	706	142	0	2	COL6A1	Fibroblast
0	308055276520992	958	45	0	2	COL1A1	Fibroblast
0	294330847424185	535	105	0	2	MMP2	Fibroblast
0	282925825933638	526	109	0	2	SFRP2	Fibroblast
0	27690591641164	468	112	0	2	COL6A3	Fibroblast
0	256053023735	48	133	0	2	CXCL12	Fibroblast
0	224797079040735	442	124	0	2	C1R	Fibroblast
0	242187420763402	43	114	0	2	FBLN1	Fibroblast
0	169746226895964	466	155	0	2	SPARC	Fibroblast
0	234561323684209	416	108	0	2	C1S	Fibroblast
0	250741613668122	397	94	0	2	CFD	Fibroblast
0	209413287157941	423	122	0	2	TIMP2	Fibroblast
0	22273179504091	393	101	0	2	FSTL1	Fibroblast
0	184418796331354	388	131	0	2	THBS2	Fibroblast
0	214235771840853	302	84	0	2	TWIST2	Fibroblast
0	196395034014321	315	98	0	2	TWIST1	Fibroblast
0	182911646942156	305	101	0	2	PDGFRB	Fibroblast
0	20797213921599	275	75	0	2	FBLN2	Fibroblast
0	21452905979898	278	83	0	2	PTGDS	Fibroblast
0	187070588437528	28	88	0	2	CCDC80	Fibroblast
0	209813059144986	257	71	0	2	CTSK	Fibroblast
1.83804e-286	180145602219865	266	87	1.13848e-282	2	PCOLCE	Fibroblast
2.12414e-280	178021624884126	276	93	1.31569e-276	2	SERPING1	Fibroblast
1.81448e-279	167328667214649	393	173	1.12389e-274	2	GSN	Fibroblast
1.66657e-272	14559288637584	666	497	1.03227e-268	2	CXCL14	Fibroblast
1.50065e-270	168150908463037	302	111	9.29503e-267	2	LUM	Fibroblast
6.31301e-269	106585864123285	517	259	3.91028e-265	2	VIM	Fibroblast
4.17067e-268	164718338395284	32	124	2.58331e-264	2	GAS1	Fibroblast
1.10131e-238	168830805955614	267	96	6.8215e-235	2	SERPINF1	Fibroblast
2.30534e-223	165626776611602	255	93	1.42792e-219	2	COL16A1	Fibroblast
2.55821e-223	108474427515003	412	193	1.58456e-219	2	S100A4	Fibroblast
5.77017e-218	191954476681451	264	101	3.57404e-214	2	POSTN	Fibroblast
3.09871e-213	156824126046519	272	105	1.91934e-209	2	PLPP3	Fibroblast
4.72388e-209	159057611419535	25	93	2.92597e-205	2	MFAP4	Fibroblast
6.92971e-205	104908336249301	593	39	4.29226e-201	2	S100A6	Fibroblast
1.24873e-199	125843030106323	395	198	7.73463e-196	2	CD81	Fibroblast
8.49737e-190	153313170905283	322	149	5.26327e-186	2	MMP14	Fibroblast
8.88254e-181	158670313028427	302	139	5.50185e-177	2	APCDD1	Fibroblast
1.61535e-179	151359746883046	32	151	1.00055e-175	2	COL18A1	Fibroblast
1.27507e-153	146659863728344	266	119	7.89778e-150	2	APOD	Fibroblast
1.49033e-150	142706437887922	287	135	9.23108e-147	2	IGFBP5	Fibroblast
1.09621e-145	114865218443825	295	14	6.78989e-142	2	LGALS1	Fibroblast
8.85237e-143	146374572849904	265	123	5.48316e-140	2	MGP	Fibroblast
1.13074e-114	119851183978696	266	132	7.0038e-111	2	BASP1	Fibroblast
1.66807e-105	935917029373139	343	195	1.0332e-102	2	CD99	Fibroblast
3.70505e-84	10331969528437	255	137	2.29491e-81	2	SQSTM1	Fibroblast
4.6468e-82	707392256267624	332	196	2.87823e-78	2	CST3	Fibroblast
3.00252e-75	824915973632484	321	196	1.85976e-71	2	PSAP	Fibroblast
4.40367e-75	954033606045279	264	149	2.72763e-71	2	ANXA5	Fibroblast
8.56336e-54	720742048443344	27	164	5.30415e-50	2	ADIRF	Fibroblast
4.48085e-42	573847416352619	313	208	2.77544e-38	2	CRIP1	Fibroblast
1.97017e-28	631836347670076	282	195	1.22033e-24	2	S100A10	Fibroblast
1.39536e-20	584154028658036	256	181	8.64283e-17	2	JUND	Fibroblast
5.12203e-14	951607357412447	261	195	3.17258e-10	2	MT2A	Fibroblast
3.13586e-11	547397556868698	258	196	1.94235e-06	2	CEBPB	Fibroblast
0.0421003	342821068344538	258	205	260.769	2	SEC22B	Fibroblast
7.08922	342152621433706	258	21	43910.7	2	TUBB	Fibroblast
25.1438	308824300537047	304	255	155741	2	CKS1B	Fibroblast
30912.9	254457591787202	295	252	1.91474e+08	2	CTBP2	Fibroblast
2.51758e+09	335961753518915	515	535	155939069861985	2	LMNA	Fibroblast
0	273324469834328	868	367	0	3	SFN	Proliferating_keratinocyte
0	359605969386396	95	464	0	3	OXR1	Proliferating_keratinocyte
0	721297805781377	925	471	0	3	DISC1	Proliferating_keratinocyte
0	499162777335807	798	386	0	3	A1BG	Proliferating_keratinocyte
4.72821e-305	592940378919177	787	392	2.92865e-301	3	EIF4A1	Proliferating_keratinocyte
9.31093e-298	505195033143832	796	387	5.76719e-295	3	ITM2B	Proliferating_keratinocyte
4.16511e-291	438220480336458	796	382	2.57987e-287	3	CD44	Proliferating_keratinocyte
6.35514e-279	349990997054617	95	49	3.93637e-274	3	LMNA	Proliferating_keratinocyte
2.91963e-275	492028024506623	749	367	1.80842e-270	3	PKM	Proliferating_keratinocyte
1.37788e-273	272143011746836	777	367	8.53458e-270	3	TMSB10	Proliferating_keratinocyte
8.03327e-255	414307900393596	705	339	4.97581e-251	3	FABP5	Proliferating_keratinocyte
4.4168e-242	591212373336689	72	373	2.73576e-238	3	HMGN1	Proliferating_keratinocyte
9.67398e-241	426863410203354	968	537	5.99206e-237	3	HMGB1	Proliferating_keratinocyte
9.72557e-113	363258325790731	582	34	6.02402e-109	3	YWHAZ	Proliferating_keratinocyte
0	468371874683306	829	99	0	4	HLA-DRA	Macrophage
0	37378201242287	881	295	0	4	HLA-DRB	Macrophage
0	387344054495614	681	101	0	4	HLA-DPA1	Macrophage
0	382816317533043	962	399	0	4	CD74	Macrophage
0	468787289956875	612	8	0	4	LYZ	Macrophage
0	354846665013419	538	83	0	4	HLA-DQB1	Macrophage
0	352974487103435	521	72	0	4	HLA-DPB1	Macrophage
0	25918674740666	611	167	0	4	CST3	Macrophage
0	214862158220335	581	176	0	4	S100A4	Macrophage
0	144709440063904	607	25	0	4	VIM	Macrophage
0	177332816821872	705	375	0	4	TMSB10	Macrophage
0	251516635338676	405	91	0	4	LCP1	Macrophage
0	194705604297467	907	608	0	4	TMSB4X	Macrophage
0	261948679715329	372	74	0	4	TYROBP	Macrophage
0	229089688710735	407	111	0	4	COTL1	Macrophage
0	336387400168706	356	68	0	4	RNASE1	Macrophage
0	159432753054416	467	192	0	4	CRIP1	Macrophage
0	275129400265693	343	69	0	4	HLA-DQA2	Macrophage
0	162732284485398	454	182	0	4	PSAP	Macrophage
0	28399826955497	346	75	0	4	C1QC	Macrophage
0	158617168231718	473	204	0	4	PFN1	Macrophage
0	222515910749176	337	84	0	4	SPI1	Macrophage
0	177682205501615	453	203	0	4	CTSB	Macrophage
0	272054481587149	309	66	0	4	F13A1	Macrophage
0	219731795656821	317	77	0	4	CYBA	Macrophage
0	255419684884791	316	78	0	4	C1QA	Macrophage
0	224587380500893	321	84	0	4	CTSS	Macrophage
0	15124620802947	367	133	0	4	LGALS1	Macrophage
0	22178226116859	329	96	0	4	CD14	Macrophage
0	411659838803671	292	63	0	4	CCL18	Macrophage
0	195844918448103	335	108	0	4	FCGRT	Macrophage
0	207736088437385	313	87	0	4	CORO1A	Macrophage
0	22913442203303	281	71	0	4	IFI30	Macrophage
0	210795135542167	279	75	0	4	CTSZ	Macrophage
0	22952914714723	257	58	0	4	HLA-DMB	Macrophage
0	216637070507271	252	61	0	4	FCER1G	Macrophage
0	100789486705977	85	71	0	4	B2M	Macrophage
0	879332796929834	942	841	0	4	MHC I	Macrophage
6.82898e-306	145924320779375	436	192	4.22987e-302	4	SH3BGRL3	Macrophage
2.30513e-289	179394531204856	261	82	1.42779e-286	4	FGL2	Macrophage
7.42488e-279	181468310041452	261	84	4.59897e-275	4	SRGN	Macrophage
8.57215e-279	179178241910464	254	8	5.30959e-275	4	HLA-DMA	Macrophage
1.06412e-276	182076580666627	277	94	6.59116e-273	4	CPVL	Macrophage
4.01802e-272	175241582660086	259	84	2.48876e-268	4	ITGB2	Macrophage
3.72646e-255	167622416610086	268	92	2.30817e-251	4	LAPTM5	Macrophage
2.62052e-244	98168881408854	619	388	1.62315e-240	4	S100A6	Macrophage
6.81567e-240	155128241655906	317	127	4.22162e-237	4	BASP1	Macrophage
1.40661e-237	142156962116879	326	132	8.71254e-234	4	GNAI2	Macrophage
5.57305e-208	121404945129714	353	157	3.45195e-204	4	TXNIP	Macrophage
3.05563e-199	121705825762923	359	167	1.89266e-195	4	HLA-F	Macrophage
1.83831e-178	132393523521707	342	165	1.13865e-174	4	MARCKS	Macrophage
3.5902e-175	156837517429231	272	116	2.22377e-171	4	IL32	Macrophage
1.54549e-159	112082436649711	343	169	9.57279e-156	4	GABARAP	Macrophage
9.45928e-159	378283269958335	995	986	5.85908e-155	4	COX1	Macrophage
3.19713e-158	108520971691051	365	187	1.9803e-154	4	S100A10	Macrophage
2.01629e-148	101235346630566	319	153	1.24889e-143	4	KCTD12	Macrophage
2.80504e-142	108865734667648	303	145	1.73744e-138	4	ANXA5	Macrophage
2.32002e-141	124223094286451	252	11	1.43702e-137	4	ZEB2	Macrophage
6.71824e-139	34513159414329	988	972	4.16128e-135	4	COX2	Macrophage
1.51244e-136	125627001550389	253	113	9.36803e-133	4	NPC2	Macrophage
1.93248e-132	115863690698718	265	122	1.19698e-128	4	MSN	Macrophage
6.01205e-132	114409628346105	302	151	3.72387e-127	4	GRN	Macrophage
1.72101e-120	115387559876294	256	12	1.066e-116	4	ZYX	Macrophage
2.12863e-100	102418230923285	27	139	1.31848e-96	4	CAP1	Macrophage
4.1287e-95	763894167546578	324	181	2.55731e-91	4	GSN	Macrophage
5.97391e-95	995645980885612	265	137	3.70024e-91	4	TAPBP	Macrophage
8.39524e-90	75333040046068	296	161	5.20001e-87	4	HLA-G	Macrophage
2.58655e-86	765480602383557	368	221	1.60211e-82	4	HLA-E	Macrophage
2.30987e-83	808289189641403	351	212	1.43073e-79	4	CALM2	Macrophage
2.51922e-81	924729651978666	265	143	1.56041e-77	4	IFITM2	Macrophage
7.24845e-81	884378557680916	293	166	4.48969e-77	4	GPX1	Macrophage
9.20734e-80	825235996310449	329	195	5.70302e-76	4	MCL1	Macrophage
4.38306e-79	503664880756786	329	189	2.71487e-75	4	COL6A2	Macrophage
1.30347e-76	884582321395448	251	135	8.07372e-73	4	COL6A3	Macrophage
1.75794e-75	942269491145696	257	141	1.08887e-71	4	SOD2	Macrophage
1.07496e-73	79105934836266	313	185	6.6583e-70	4	TYMP	Macrophage
2.98873e-73	923618120980661	313	19	1.85122e-69	4	MT2A	Macrophage
1.96705e-72	79092488428704	302	177	1.21839e-68	4	JUND	Macrophage
2.39935e-68	688575436358133	335	206	1.48615e-64	4	MYH9	Macrophage
3.2434e-68	786054629474261	275	158	2.00896e-64	4	TUBA1B	Macrophage
4.47063e-68	617709079672583	274	155	2.76911e-64	4	CXCL12	Macrophage
5.94269e-68	68574496716038	457	329	3.6809e-64	4	MYL6	Macrophage
1.07273e-66	497378080664593	312	184	6.64447e-62	4	COL6A1	Macrophage
1.59128e-61	754770085741568	284	169	9.85639e-58	4	ACTR2	Macrophage
4.99778e-56	740780775974249	269	161	3.09562e-52	4	CNN2	Macrophage
2.8372e-54	582172319849882	355	232	1.75736e-50	4	H2AX	Macrophage
2.13001e-52	670565350455197	317	204	1.31933e-48	4	TUBB	Macrophage
2.33433e-40	731700880020901	302	204	1.44589e-36	4	MAF	Macrophage
9.30861e-40	542386095767873	303	199	5.76575e-36	4	CD99	Macrophage
6.50308e-30	349949265314349	673	631	4.02801e-26	4	UBB	Macrophage
9.50727e-30	53122273201805	273	184	5.8888e-26	4	ENO1	Macrophage
1.12501e-28	458287007872371	352	252	6.96831e-25	4	RASA4	Macrophage
1.2349e-27	602649001464692	251	168	7.64899e-24	4	PRKAR1A	Macrophage
2.75342e-25	555930377890924	261	178	1.70547e-21	4	FKBP1A/C	Macrophage
5.19599e-17	328761966831157	333	248	3.21839e-13	4	HSPA8	Macrophage
8.72624e-15	419216771886824	279	204	5.40503e-11	4	RAC1	Macrophage
3.52508e-14	298857139439212	277	201	2.18344e-10	4	GLUL	Macrophage
9.03968e-13	440182548978758	258	188	5.59918e-10	4	COX8A	Macrophage
1.79621e-12	439757513616158	275	204	1.11257e-08	4	CTSC	Macrophage
1.22359e-11	28445038159187	284	211	7.5789e-08	4	H2BC5	Macrophage
1.05275e-08	313402033222095	331	259	6.52075e-05	4	H3-3A	Macrophage
2.48157e-08	262673428822152	259	192	0.000153708	4	MOG	Macrophage
1.74919e-07	278475185700533	303	235	0.00108345	4	PHKG2	Macrophage
1.60877e-08	383792723115691	264	203	0.00996473	4	ELOB	Macrophage
0.000713538	256559836890709	25	191	4.41965	4	SLC25A6	Macrophage
0.00134681	318379573480646	296	235	8.34215	4	SNRPA1	Macrophage
0.0023561	30068605330686	271	212	14.5937	4	SRSF2	Macrophage
0.0029477	280113675089736	265	209	18.2581	4	RBMX	Macrophage
0.0567878	347800555613485	251	197	351.744	4	CEBPB	Macrophage
0.212064	292992373537317	447	399	1313.52	4	PKM	Macrophage
0.26566	27910025372353	27	217	1645.5	4	NUP50	Macrophage
3.26436	341116991159289	252	203	20219.5	4	CTSD	Macrophage
1.05552e+06	33894571316205	527	534	6.53791e+09	4	LMNA	Macrophage
279703332315145	293061653599496	475	517	1	5	DISC1	Unclear
0	368801860072893	776	107	0	6	KRT4	Suprabasal_keratinocytes
0	242073763053731	774	194	0	6	DSC3	Suprabasal_keratinocytes
0	234271930407745	798	23	0	6	LY6D	Suprabasal_keratinocytes
0	294174413540735	694	14	0	6	CALML3	Suprabasal_keratinocytes
0	225653027183808	709	171	0	6	JUP	Suprabasal_keratinocytes
0	19590258836153	761	253	0	6	AQP3	Suprabasal_keratinocytes
0	36849806608546	998	497	0	6	KRT10	Suprabasal_keratinocytes
0	215791125422759	652	16	0	6	S100A14	Suprabasal_keratinocytes
0	217645099921545	655	173	0	6	SDC1	Suprabasal_keratinocytes
0	221259216128545	641	169	0	6	DSP	Suprabasal_keratinocytes
0	377176014827768	994	522	0	6	KRT1	Suprabasal_keratinocytes
0	171784147089863	849	38	0	6	SFN	Suprabasal_keratinocytes
0	124443394842292	732	275	0	6	S100A7	Suprabasal_keratinocytes
0	230170282022362	601	151	0	6	ALDH2	Suprabasal_keratinocytes
0	222826249694523	582	135	0	6	CRABP2	Suprabasal_keratinocytes
0	210698438670509	586	144	0	6	CALML5	Suprabasal_keratinocytes
0	234705664204205	582	147	0	6	GJA1	Suprabasal_keratinocytes
0	174580414389007	761	344	0	6	FABP5	Suprabasal_keratinocytes
0	214067385067747	57	153	0	6	DBI	Suprabasal_keratinocytes
0	183054337187246	973	561	0	6	S100A9	Suprabasal_keratinocytes
0	173878905396743	928	52	0	6	PERP	Suprabasal_keratinocytes
0	179970077388135	983	578	0	6	S100A8	Suprabasal_keratinocytes
0	210007057731237	573	173	0	6	IFI27	Suprabasal_keratinocytes
0	227532056526655	504	113	0	6	LYPD3	Suprabasal_keratinocytes
0	167504149559299	528	16	0	6	TACSTD2	Suprabasal_keratinocytes
0	118470193076304	521	2	0	6	P4HB	Suprabasal_keratinocytes
0	167094278309544	48	161	0	6	FGFR3	Suprabasal_keratinocytes
0	147583119464588	491	174	0	6	TYMP	Suprabasal_keratinocytes
0	121887459859846	715	403	0	6	ITM2B	Suprabasal_keratinocytes
0	226225840329975	477	177	0	6	IFI6	Suprabasal_keratinocytes
0	175550491877106	439	143	0	6	EMP2	Suprabasal_keratinocytes
0	184775936493691	416	126	0	6	KLF5	Suprabasal_keratinocytes
0	176574616621726	422	132	0	6	NECTIN1	Suprabasal_keratinocytes
0	140847911477476	799	516	0	6	HSPB1	Suprabasal_keratinocytes
0	200667837087332	378	99	0	6	DEGS1	Suprabasal_keratinocytes
0	89559063230086	831	552	0	6	KRT6A	Suprabasal_keratinocytes
0	168383819739744	389	119	0	6	NOTCH3	Suprabasal_keratinocytes
0	19333646437379	361	103	0	6	PLA2G4F	Suprabasal_keratinocytes
0	160347354877778	375	124	0	6	GLTP	Suprabasal_keratinocytes
0	118084499276698	839	643	0	6	NEAT1	Suprabasal_keratinocytes
0	943844071725308	89	72	0	6	PCGF6	Suprabasal_keratinocytes
1.88733e-307	161258242972322	364	122	1.16901e-303	6	S100A16	Suprabasal_keratinocytes
2.51915e-304	136090287453791	476	192	1.56036e-300	6	MAF	Suprabasal_keratinocytes
7.53332e-293	153489376838359	387	14	4.66614e-289	6	DHCR24	Suprabasal_keratinocytes
1.29533e-291	157578349012138	36	124	8.02325e-288	6	SLC2A1	Suprabasal_keratinocytes
1.72318e-280	136086426160424	442	178	1.06734e-276	6	ENSA	Suprabasal_keratinocytes
1.65029e-277	128397930052341	481	205	1.02219e-273	6	DYNLL1	Suprabasal_keratinocytes
1.76003e-276	156569714850018	351	122	1.09016e-272	6	DUOX1	Suprabasal_keratinocytes
7.46664e-274	120945894958733	5	217	4.62484e-270	6	COX6A1	Suprabasal_keratinocytes
5.06354e-270	135191315765769	431	174	3.13636e-266	6	KRT8	Suprabasal_keratinocytes
4.00804e-266	104703645988696	68	401	2.48258e-262	6	CD44	Suprabasal_keratinocytes
6.92791e-262	152252710967358	356	129	4.29115e-258	6	CDH1	Suprabasal_keratinocytes
1.29955e-245	16586864417001	282	9	8.0494e-242	6	FASN	Suprabasal_keratinocytes
4.17283e-244	129045024007549	413	169	2.58465e-240	6	GSTP1	Suprabasal_keratinocytes
2.34781e-242	160655488637528	307	105	1.45424e-238	6	PTPRF	Suprabasal_keratinocytes
1.71558e-240	156558660347846	302	102	1.06263e-235	6	PKP3	Suprabasal_keratinocytes
2.02569e-236	154767429860657	312	109	1.25471e-232	6	SPINT2	Suprabasal_keratinocytes
2.70424e-232	161202332100586	273	88	1.67501e-228	6	PLA2G4E	Suprabasal_keratinocytes
2.63926e-211	125510841175919	34	132	1.63476e-207	6	CTNNBIP1	Suprabasal_keratinocytes
1.34946e-209	113481919565151	431	192	8.35858e-207	6	SRSF5	Suprabasal_keratinocytes
7.6693e-204	123657011483816	389	167	4.75036e-200	6	SNRNP70	Suprabasal_keratinocytes
5.56008e-187	11112616605546	397	176	3.44391e-183	6	ENO1	Suprabasal_keratinocytes
3.93373e-183	123577471995697	353	15	2.43655e-179	6	GRN	Suprabasal_keratinocytes
4.22928e-183	141614422369415	292	111	2.61962e-180	6	CSNK1A1	Suprabasal_keratinocytes
6.84211e-182	128203706628244	349	149	4.238e-178	6	SMPD2	Suprabasal_keratinocytes
2.03021e-176	275166387564135	1	998	1.25751e-172	6	SNRPD1	Suprabasal_keratinocytes
1.3679e-175	146430782392649	262	96	8.4728e-171	6	SREBF1	Suprabasal_keratinocytes
4.79686e-173	117043304307044	308	123	2.97118e-169	6	SPINK5	Suprabasal_keratinocytes
1.11008e-172	145949466249597	265	99	6.87586e-169	6	TUBA4A	Suprabasal_keratinocytes
1.04717e-162	652371186560073	631	461	6.48614e-159	6	KRT16	Suprabasal_keratinocytes
2.00993e-160	125253232939582	305	126	1.24495e-156	6	CEBPA	Suprabasal_keratinocytes
6.35644e-158	116577693126747	37	172	3.93718e-154	6	CXADR	Suprabasal_keratinocytes
3.65763e-155	132962224504106	289	119	2.26554e-151	6	THBD	Suprabasal_keratinocytes
1.16977e-152	139169440608552	259	1	7.24554e-150	6	ZNF750	Suprabasal_keratinocytes
8.78702e-151	835464233017577	572	346	5.44268e-148	6	YWHAZ	Suprabasal_keratinocytes
1.64871e-150	109086784476475	351	16	1.02121e-146	6	ATP5F1B	Suprabasal_keratinocytes
1.83843e-150	8998346597481	455	235	1.13872e-145	6	CHMP3	Suprabasal_keratinocytes
2.04085e-148	10844507881886	372	178	1.2641e-144	6	APIP	Suprabasal_keratinocytes
8.8825e-146	136506746100147	25	97	5.50182e-142	6	SERPINB5	Suprabasal_keratinocytes
6.68219e-145	869654240370756	284	117	4.13895e-141	6	SLPI	Suprabasal_keratinocytes
1.83779e-144	127850396740218	268	108	1.13833e-140	6	ERBB2	Suprabasal_keratinocytes
1.4905e-142	117132529991763	32	144	9.23214e-139	6	TSPO	Suprabasal_keratinocytes
2.26225e-142	92071652167507	394	193	1.40124e-138	6	CTSD	Suprabasal_keratinocytes
7.62368e-140	290816029654451	994	987	4.72211e-137	6	VPS29	Suprabasal_keratinocytes
9.69123e-139	129055976421625	262	107	6.00275e-135	6	SH3GLB2	Suprabasal_keratinocytes
3.06434e-135	118107433563351	288	124	1.89805e-131	6	APRT	Suprabasal_keratinocytes
1.09452e-132	123577075590464	258	105	6.77946e-129	6	GIPC1	Suprabasal_keratinocytes
3.08889e-126	893122061062784	411	215	1.91326e-122	6	GAR1	Suprabasal_keratinocytes
2.7678e-125	976026202270351	309	141	1.71438e-121	6	CSTB	Suprabasal_keratinocytes
7.24958e-125	104956421798551	357	178	4.49039e-121	6	COX5B	Suprabasal_keratinocytes
1.01525e-123	121136384799564	263	113	6.28846e-119	6	PYCARD	Suprabasal_keratinocytes
1.35084e-122	123585661096529	267	116	8.36713e-119	6	LAMP1	Suprabasal_keratinocytes
1.80523e-120	102110268887028	334	161	1.11816e-116	6	YBX3	Suprabasal_keratinocytes
1.5571e-119	13317833110481	252	108	9.64469e-116	6	MX1	Suprabasal_keratinocytes
4.89083e-122	114111082222144	28	125	3.02938e-115	6	GTF2I	Suprabasal_keratinocytes
1.39614e-118	757884881363171	46	255	8.64767e-115	6	ALDOA	Suprabasal_keratinocytes
7.21509e-117	2524124534471	1	998	4.46903e-113	6	NDUFA3	Suprabasal_keratinocytes
8.07653e-114	128128768948221	266	12	5.0026e-110	6	WWOX	Suprabasal_keratinocytes
9.31563e-114	895527910626537	389	205	5.7701e-111	6	ATP1B3	Suprabasal_keratinocytes
9.92148e-114	900488169608827	269	118	6.14537e-110	6	CSTA	Suprabasal_keratinocytes
2.25736e-113	34936973852906	939	912	1.39821e-109	6	PTK2	Suprabasal_keratinocytes
3.48539e-110	114422384715374	265	119	2.15885e-106	6	IMPA2	Suprabasal_keratinocytes
4.72744e-110	121111702877697	252	111	2.92818e-106	6	HR	Suprabasal_keratinocytes
2.04961e-108	116737118037968	26	117	1.26953e-104	6	IL20RB	Suprabasal_keratinocytes
5.43702e-110	104260197364859	293	139	3.36769e-105	6	TECR	Suprabasal_keratinocytes
1.02296e-107	102104939033702	294	139	6.33623e-104	6	COX6B1	Suprabasal_keratinocytes
2.14619e-106	971768965044458	298	142	1.32935e-102	6	MIF	Suprabasal_keratinocytes
3.35503e-104	736032844628314	408	222	2.0781e-100	6	HLA-E	Suprabasal_keratinocytes
8.5343e-104	90260008770083	351	183	5.28615e-100	6	COX8A	Suprabasal_keratinocytes
9.90539e-103	679744544621049	632	501	6.1354e-99	6	OXR1	Suprabasal_keratinocytes
7.12999e-101	101941630327018	3	148	4.41632e-97	6	BCAP31	Suprabasal_keratinocytes
8.5214e-100	798397846065236	38	205	5.27815e-96	6	SRSF2	Suprabasal_keratinocytes
3.35482e-99	101063338739346	296	146	2.07798e-95	6	COX4I1	Suprabasal_keratinocytes
7.93677e-99	10376488245302	269	126	4.91603e-95	6	CAPN1	Suprabasal_keratinocytes
1.45048e-98	10995770002439	259	12	8.9843e-95	6	TNFRSF19	Suprabasal_keratinocytes
8.7924e-98	111936592519482	252	115	5.44601e-94	6	NDUFA13	Suprabasal_keratinocytes
2.62975e-97	731433779310859	517	33	1.62887e-93	6	LDHA	Suprabasal_keratinocytes
6.92547e-95	935061982173978	287	139	4.28963e-91	6	VAMP8	Suprabasal_keratinocytes
6.08565e-95	805516316579234	354	189	3.76945e-90	6	PPIA	Suprabasal_keratinocytes
8.03247e-94	715152506992818	416	235	4.97531e-90	6	EIF5A	Suprabasal_keratinocytes
3.32145e-89	785007086280978	36	197	2.0573e-85	6	ELOB	Suprabasal_keratinocytes
2.15881e-84	889003473043303	308	162	1.33717e-80	6	ATP5IF1	Suprabasal_keratinocytes
5.94925e-83	885250839660227	304	159	3.68497e-79	6	ATP5F1D	Suprabasal_keratinocytes
1.10834e-81	587824246536531	307	159	6.86504e-78	6	GM2A	Suprabasal_keratinocytes
5.63655e-81	982384871502855	28	144	3.49128e-77	6	ATP5ME	Suprabasal_keratinocytes
3.25274e-79	867231228004611	298	157	2.01475e-74	6	BTG1	Suprabasal_keratinocytes
3.39597e-75	866934382610673	285	15	2.10347e-71	6	SCD	Suprabasal_keratinocytes
4.25063e-74	859182126618161	294	157	2.63284e-70	6	CALM1	Suprabasal_keratinocytes
3.27331e-73	841200640876336	301	162	2.02749e-69	6	RACK1	Suprabasal_keratinocytes
2.82556e-69	92038319793273	252	129	1.75015e-65	6	PRDX2	Suprabasal_keratinocytes
3.27347e-68	648459053496672	369	217	2.02759e-64	6	TCF3	Suprabasal_keratinocytes
1.17985e-65	729366782394421	324	184	7.30796e-62	6	CD9	Suprabasal_keratinocytes
6.98492e-65	787627918995323	274	147	4.32646e-61	6	TUBB4B	Suprabasal_keratinocytes
5.88352e-65	843067744066125	252	132	3.64425e-60	6	ID1	Suprabasal_keratinocytes
2.53396e-61	709804236214983	334	196	1.56954e-57	6	BTF3	Suprabasal_keratinocytes
1.48116e-59	783530503880887	279	155	9.17429e-56	6	COX7C	Suprabasal_keratinocytes
2.36086e-54	455297629462333	486	329	1.46231e-50	6	MYL6	Suprabasal_keratinocytes
1.537e-53	613161059590044	356	219	9.52016e-50	6	HMGA1	Suprabasal_keratinocytes
6.28116e-53	787841921582344	255	141	3.89055e-50	6	UNKL	Suprabasal_keratinocytes
5.86347e-52	609096727504932	324	193	3.63183e-48	6	CEBPB	Suprabasal_keratinocytes
7.37248e-52	738042796749718	276	157	4.56652e-48	6	ATP6V0C	Suprabasal_keratinocytes
8.05899e-51	670034837607759	286	165	4.99174e-47	6	TUBB6	Suprabasal_keratinocytes
3.3361e-50	751074379382211	252	14	2.06638e-47	6	FUS	Suprabasal_keratinocytes
2.04189e-47	713755712879825	276	16	1.26475e-43	6	TPI1	Suprabasal_keratinocytes
2.37671e-47	706440362949851	263	151	1.47213e-43	6	ACIN1	Suprabasal_keratinocytes
1.91159e-44	723046445949839	281	168	1.18404e-40	6	PPP1R14B	Suprabasal_keratinocytes
3.12335e-44	48286330413622	339	209	1.9346e-40	6	MYH9	Suprabasal_keratinocytes
6.63084e-39	713578578086864	26	156	4.10714e-35	6	AP2S1	Suprabasal_keratinocytes
3.28806e-39	679347711917441	274	167	2.03663e-34	6	YWHAE	Suprabasal_keratinocytes
1.23145e-37	596063091907622	317	203	7.62761e-34	6	RAC1	Suprabasal_keratinocytes
1.51985e-35	62217597845652	289	182	9.41393e-32	6	EIF4H	Suprabasal_keratinocytes
2.19558e-36	432816852290553	543	42	1.35994e-31	6	EIF4A1	Suprabasal_keratinocytes
1.51597e-32	564855059123089	609	56	9.38991e-29	6	KRT5	Suprabasal_keratinocytes
1.961e-31	531857377730799	305	196	1.21465e-27	6	BOLA2	Suprabasal_keratinocytes
5.59495e-31	616335889966203	261	163	3.46551e-27	6	SRSF6	Suprabasal_keratinocytes
4.46608e-30	507458275871431	316	208	2.76629e-27	6	PA2G4	Suprabasal_keratinocytes
6.36083e-28	598049525994058	25	156	3.9399e-24	6	ARF6	Suprabasal_keratinocytes
7.12172e-28	625598165970087	252	159	4.41119e-24	6	RAD23B	Suprabasal_keratinocytes
7.59085e-28	594496102470068	258	164	4.70177e-24	6	SSNA1	Suprabasal_keratinocytes
8.37739e-28	603489463232367	274	177	5.18896e-24	6	DHRS4	Suprabasal_keratinocytes
1.42224e-27	363452970594082	511	395	8.80937e-24	6	PKM	Suprabasal_keratinocytes
3.29553e-27	42709508458074	339	227	2.04125e-23	6	SPTLC1	Suprabasal_keratinocytes
1.65663e-25	377103349706573	312	207	1.02612e-21	6	HSP90AB1	Suprabasal_keratinocytes
1.04984e-24	551121466527852	259	167	6.5027e-21	6	PDPR	Suprabasal_keratinocytes
1.11948e-24	558545070275779	265	171	6.93405e-21	6	EMP1	Suprabasal_keratinocytes
1.47948e-18	458012918822189	262	175	9.16389e-15	6	SRGAP2	Suprabasal_keratinocytes
3.27533e-18	477474338064729	26	174	2.02874e-14	6	SDHC	Suprabasal_keratinocytes
5.05354e-18	419201883022103	293	201	3.13016e-14	6	MCL1	Suprabasal_keratinocytes
1.34993e-13	431796261572799	267	186	8.36144e-10	6	MZT2A/B	Suprabasal_keratinocytes
3.11167e-13	427539448294671	257	178	1.92737e-09	6	XRCC6	Suprabasal_keratinocytes
1.41148e-12	400364048259438	261	182	8.7427e-09	6	YWHAQ	Suprabasal_keratinocytes
5.79172e-12	445705749440088	255	178	3.58739e-08	6	VDAC1	Suprabasal_keratinocytes
8.82294e-11	34997721544104	283	203	5.46493e-07	6	EIF2S2	Suprabasal_keratinocytes
4.51906e-09	34827039315413	286	208	2.7991e-06	6	RBMX	Suprabasal_keratinocytes
4.766e-09	292420268183619	334	248	2.95206e-05	6	COX20	Suprabasal_keratinocytes
2.01133e-07	362227192762653	266	193	0.00124582	6	HSPE1	Suprabasal_keratinocytes
7.50888e-07	316372429216233	334	255	0.004651	6	RASA4	Suprabasal_keratinocytes
6.99166e-06	355887418668129	258	189	0.00433064	6	IMPDH1	Suprabasal_keratinocytes
2.39474e-05	308050351695133	276	205	0.14833	6	SEC22B	Suprabasal_keratinocytes
0.00013432	315526717748813	267	199	0.831978	6	HSPD1	Suprabasal_keratinocytes
0	337462715423203	633	111	0	7	IGFBP7	Endothelial
0	428220202111639	559	82	0	7	TAGLN	Endothelial
0	208923859072438	72	258	0	7	VIM	Endothelial
0	241309888500444	583	161	0	7	SPARC	Endothelial
0	347487047788842	518	103	0	7	MYL9	Endothelial
0	334981262230665	505	97	0	7	AQP1	Endothelial
0	198456435853115	558	198	0	7	MYH9	Endothelial
0	297108813039436	461	103	0	7	COL4A2	Endothelial
0	227497525896396	507	154	0	7	ADIRF	Endothelial
0	346664711545988	452	108	0	7	TPM2	Endothelial
0	328225794082369	436	109	0	7	ACTA2	Endothelial
0	311626418812214	411	89	0	7	RGS5	Endothelial
0	292615287007827	388	71	0	7	SPARCL1	Endothelial
0	211867287737404	447	152	0	7	KCTD12	Endothelial
0	192936297315991	452	159	0	7	TXNIP	Endothelial
0	308965265403313	37	77	0	7	COL4A1	Endothelial
0	228413282541094	388	107	0	7	CALD1	Endothelial
0	2847198417407	335	59	0	7	A2M	Endothelial
0	232439620268248	384	108	0	7	HSPG2	Endothelial
0	309840380433588	33	58	0	7	PLVAP	Endothelial
0	210886829614563	377	11	0	7	TIMP3	Endothelial
0	215871705269404	363	106	0	7	CD93	Endothelial
0	109935602770643	998	972	0	7	COX2	Endothelial
0	107516496052904	998	986	0	7	COX1	Endothelial
4.00529e-300	246278734265178	25	57	2.48088e-298	7	CLDN5	Endothelial
7.00287e-294	181522428505215	414	143	4.33758e-291	7	IFITM1	Endothelial
1.11058e-290	217507800610305	283	73	6.8789e-287	7	PECAM1	Endothelial
5.16056e-276	223666783733047	276	73	3.19645e-272	7	ENG	Endothelial
7.34725e-271	102488256355503	836	624	4.55089e-265	7	TMSB4X	Endothelial
5.21161e-264	190653418639524	399	145	3.22807e-260	7	ID3	Endothelial
2.69441e-246	206026786444472	264	72	1.66892e-242	7	BCAM	Endothelial
1.66356e-244	185118652991395	358	123	1.03041e-240	7	MGP	Endothelial
1.61547e-240	16561660284529	387	141	1.00062e-238	7	IFITM2	Endothelial
3.84424e-238	207454835873734	251	67	2.38112e-234	7	NPDC1	Endothelial
1.24563e-234	223385131621024	276	81	7.71541e-232	7	CCN2	Endothelial
1.79896e-210	207503938225697	27	83	1.11427e-206	7	TPM1	Endothelial
5.25293e-208	147225106526778	392	154	3.25367e-204	7	COL18A1	Endothelial
3.22315e-205	19793217530827	328	118	1.99642e-202	7	FLNA	Endothelial
2.89349e-204	185552599546526	26	78	1.79223e-200	7	GNG11	Endothelial
9.76864e-194	172569799366355	295	1	6.0507e-190	7	CD34	Endothelial
2.05453e-187	183725664570676	292	102	1.27258e-183	7	KLF2	Endothelial
5.01168e-183	173676630570707	298	105	3.10424e-179	7	TM4SF1	Endothelial
3.1413e-165	967148082435628	642	395	1.94572e-161	7	S100A6	Endothelial
1.74496e-162	124705845026236	436	205	1.08083e-158	7	CRIP1	Endothelial
1.22308e-156	160468591520411	277	101	7.57577e-153	7	EPAS1	Endothelial
1.21226e-155	75007786338433	912	847	7.50871e-152	7	MHC I	Endothelial
5.35862e-157	144255691720399	369	163	3.31913e-151	7	RHOB	Endothelial
2.61334e-154	150698385173726	315	125	1.6187e-149	7	MSN	Endothelial
2.32885e-147	151065628333051	338	144	1.44249e-143	7	LGALS1	Endothelial
4.239e-146	117920903548775	425	204	2.62564e-142	7	CD81	Endothelial
1.08053e-145	11492005959271	446	222	6.69281e-142	7	HLA-E	Endothelial
7.24454e-144	141149092820651	36	16	4.48727e-140	7	APP	Endothelial
1.7159e-141	156552973779606	264	98	1.06283e-137	7	NR2F2	Endothelial
6.43526e-139	107338698399818	396	182	3.986e-135	7	GSN	Endothelial
4.04412e-138	142759171232574	311	128	2.50493e-134	7	SPTBN1	Endothelial
5.78835e-137	130189069764429	33	14	3.58531e-134	7	GNAI2	Endothelial
1.24669e-131	103872748996528	601	394	7.72203e-127	7	TMSB10	Endothelial
1.52335e-130	557608742360304	649	44	9.43563e-127	7	CD74	Endothelial
8.49472e-129	148780647622448	27	106	5.26163e-125	7	LAMA4	Endothelial
1.8056e-126	100260787102319	414	202	1.11839e-121	7	S100A4	Endothelial
1.88063e-114	100479233415488	396	197	1.16486e-110	7	CD99	Endothelial
3.87615e-111	11133678657902	525	33	2.40089e-107	7	MYL6	Endothelial
1.73731e-107	722449801614666	823	717	1.07609e-103	7	B2M	Endothelial
2.55728e-101	128641466628211	29	132	1.58398e-96	7	ACTN4	Endothelial
3.51543e-99	139568162149471	287	131	2.17746e-95	7	ID1	Endothelial
1.16466e-95	999477215695413	307	141	7.2139e-92	7	TIMP2	Endothelial
4.79805e-91	129382462507653	281	13	2.97191e-87	7	MFGE8	Endothelial
1.32083e-89	130511356157764	26	117	8.18125e-86	7	CD151	Endothelial
7.63251e-88	865574256603511	659	526	4.72758e-84	7	LMNA	Endothelial
1.31761e-87	117545392548468	302	147	8.16129e-84	7	RHOA	Endothelial
5.66658e-85	107306122026708	339	175	3.50988e-81	7	HLA-F	Endothelial
1.00729e-83	121097314596563	267	123	6.23916e-80	7	CD59	Endothelial
3.67618e-83	103147679374253	265	12	2.27703e-79	7	FSTL1	Endothelial
7.68272e-78	122318561738622	252	116	4.75868e-74	7	RHOC	Endothelial
1.10726e-70	965554693822091	318	167	6.8584e-67	7	PRKAR1A	Endothelial
6.04762e-67	92734709398962	328	18	3.7459e-61	7	JUND	Endothelial
3.07149e-63	961469388171413	321	177	1.90248e-59	7	FKBP1A/C	Endothelial
1.41909e-63	109364195009838	255	127	8.78984e-59	7	STOM	Endothelial
3.06831e-51	316841525940224	347	194	1.90051e-47	7	COL6A2	Endothelial
1.11341e-50	8797110099558	281	153	6.89647e-47	7	ANXA5	Endothelial
1.32826e-49	405518126487682	334	188	8.22724e-46	7	COL6A1	Endothelial
3.63185e-49	322453733717368	923	89	2.24957e-45	7	DUSP2	Endothelial
7.59849e-42	650292108639833	291	167	4.70651e-38	7	HLA-G	Endothelial
4.58055e-39	895412487971487	262	152	2.83719e-34	7	CDC37	Endothelial
2.75685e-35	839532857674338	269	158	1.70759e-31	7	APLP2	Endothelial
1.12232e-34	562520744247999	318	195	6.95164e-30	7	IFI27	Endothelial
9.33253e-33	563695793111632	364	236	5.78057e-29	7	H2AX	Endothelial
1.09823e-32	844142825734347	268	161	6.80244e-29	7	CALM1	Endothelial
1.2757e-27	524733418210718	357	235	7.90169e-24	7	PHKG2	Endothelial
2.88896e-26	740233591871582	258	159	1.78942e-22	7	ARF1	Endothelial
2.12554e-25	711401411918797	263	164	1.31656e-20	7	TUBA1B	Endothelial
2.71827e-24	748330642956788	268	169	1.6837e-20	7	ZFP36L1	Endothelial
5.88227e-21	624750075695678	27	172	3.64348e-17	7	GPX1	Endothelial
1.49573e-16	362890688109424	674	633	9.26457e-12	7	UBB	Endothelial
6.24172e-15	483513588847662	317	22	3.86612e-11	7	CALM2	Endothelial
4.30131e-08	454842753762865	341	256	0.000266423	7	RASA4	Endothelial
1.1225e-07	580319990625	252	178	0.000695275	7	BANF1	Endothelial
0.000361115	413510046847108	251	181	2.23675	7	GABARAP	Endothelial
0.00318825	270683011095244	286	21	19.748	7	HSP90AB1	Endothelial
0.0130046	416082327531866	272	204	80.5504	7	MCL1	Endothelial
0.0539936	324047837657375	269	199	334.437	7	S100A10	Endothelial
0.152925	416777760681019	27	205	947.216	7	ELOB	Endothelial
0.199034	343238552547796	276	207	1232.82	7	RAC1	Endothelial
0.200594	299930510060729	262	194	1242.48	7	MOG	Endothelial
0.921464	376051569395522	276	211	5707.55	7	TUBB	Endothelial
2.27627	357808376468509	292	225	14099.2	7	PFN1	Endothelial
0.733726	309205496398106	325	256	45447	7	CKS1B	Endothelial
15.3202	270568057354227	332	262	9489.36	7	H3-3A	Endothelial
133.028	3191311109561	28	219	823974	7	NUP50	Endothelial
3370.41	264142453141568	269	212	2.08763e+07	7	SH3BGRL3	Endothelial
4026.4	252799942206115	296	237	249395	7	SNRPA1	Endothelial
9452.2	295652488826172	281	224	5.85469e+07	7	TCF3	Endothelial
1.26003e-64	663544148768283	737	5	7.8046e-61	8	CXCL14	Fibroblast
3.35783e-55	864070212153004	997	972	2.07984e-51	8	COX2	Fibroblast
4.66932e-38	847572862717847	1	986	2.89218e-35	8	COX1	Fibroblast
4.26821e-32	308474022013933	863	623	2.64373e-29	8	TMSB4X	Fibroblast
3.22556e-11	279957577468989	808	625	1.99791e-07	8	UBB	Fibroblast
0.00444448	277599496033803	658	526	27.5291	8	LMNA	Fibroblast
32.8338	705764389826246	262	224	203372	8	DCN	Fibroblast
838.132	72199316899369	456	407	5.19139e+06	8	S100A6	Fibroblast
0	597532749075251	885	92	0	9	PI3	Inflamed_keratinocyte
0	350531342198296	971	274	0	9	S100A7	Inflamed_keratinocyte
0	343084225992106	746	101	0	9	SPRR2A	Inflamed_keratinocyte
0	3897648561348	87	263	0	9	KRT17	Inflamed_keratinocyte
0	277031916496762	744	197	0	9	P4HB	Inflamed_keratinocyte
0	27195577002798	695	16	0	9	TACSTD2	Inflamed_keratinocyte
0	306801230592163	682	151	0	9	CALML5	Inflamed_keratinocyte
0	422497026243331	968	448	0	9	KRT16	Inflamed_keratinocyte
0	342276280246828	623	104	0	9	CSTA	Inflamed_keratinocyte
0	241384729931638	642	156	0	9	CALML3	Inflamed_keratinocyte
0	35692049501138	568	107	0	9	SLPI	Inflamed_keratinocyte
0	205714649452237	647	188	0	9	JUP	Inflamed_keratinocyte
0	286170701005237	578	12	0	9	LYPD3	Inflamed_keratinocyte
0	387832219469905	519	67	0	9	KRT6C	Inflamed_keratinocyte
0	303820035271245	554	115	0	9	SPINK5	Inflamed_keratinocyte
0	378839756436941	979	551	0	9	KRT6A	Inflamed_keratinocyte
0	279282780185833	989	571	0	9	S100A9	Inflamed_keratinocyte
0	230567417146934	589	175	0	9	S100A14	Inflamed_keratinocyte
0	230275822054367	561	148	0	9	CRABP2	Inflamed_keratinocyte
0	21869672608126	6	187	0	9	CTSD	Inflamed_keratinocyte
0	310810124118959	996	588	0	9	S100A8	Inflamed_keratinocyte
0	208202762694055	928	53	0	9	PERP	Inflamed_keratinocyte
0	218723453429538	649	252	0	9	LY6D	Inflamed_keratinocyte
0	208163841218026	572	178	0	9	TYMP	Inflamed_keratinocyte
0	199680690795629	78	395	0	9	SFN	Inflamed_keratinocyte
0	250012918009863	518	135	0	9	CSTB	Inflamed_keratinocyte
0	283495530846644	457	83	0	9	PLA2G4E	Inflamed_keratinocyte
0	187011896183579	562	19	0	9	SDC1	Inflamed_keratinocyte
0	2485018475916	641	272	0	9	AQP3	Inflamed_keratinocyte
0	23446287080755	517	152	0	9	GM2A	Inflamed_keratinocyte
0	222011587281258	486	125	0	9	GLTP	Inflamed_keratinocyte
0	171217770546212	542	185	0	9	IFI27	Inflamed_keratinocyte
0	199995006052133	526	182	0	9	IFI6	Inflamed_keratinocyte
0	173257777273987	529	186	0	9	CEBPB	Inflamed_keratinocyte
0	292404797105775	429	89	0	9	LCN2	Inflamed_keratinocyte
0	22052615074083	462	123	0	9	DUOX1	Inflamed_keratinocyte
0	277831900387288	405	76	0	9	KRT6B	Inflamed_keratinocyte
0	27777961341714	394	81	0	9	IL36G	Inflamed_keratinocyte
0	234655074752925	338	85	0	9	CDH3	Inflamed_keratinocyte
0	16073412963034	841	648	0	9	NEAT1	Inflamed_keratinocyte
9.58487e-308	232142004201363	352	95	5.93687e-304	9	CLDN4	Inflamed_keratinocyte
3.97891e-302	237991502703617	356	1	2.46454e-298	9	DSC2	Inflamed_keratinocyte
4.06922e-299	260165161647659	339	93	2.52047e-295	9	ATP1B1	Inflamed_keratinocyte
1.6409e-297	220603213759973	328	85	1.01637e-293	9	DSG3	Inflamed_keratinocyte
1.70499e-282	153371077945025	675	359	1.05607e-278	9	FABP5	Inflamed_keratinocyte
2.56027e-277	24089097869465	334	94	1.58583e-273	9	KRT80	Inflamed_keratinocyte
3.66328e-264	187260507251901	384	121	2.26904e-260	9	CDKN1A	Inflamed_keratinocyte
6.51276e-256	165423240286304	447	16	4.03401e-252	9	TUBB6	Inflamed_keratinocyte
4.73017e-253	188272471855691	37	117	2.92987e-249	9	ELOVL1	Inflamed_keratinocyte
8.9886e-246	126123370263274	775	545	5.56754e-241	9	KRT1	Inflamed_keratinocyte
1.62703e-242	160687043302063	415	143	1.00778e-239	9	TUBB4B	Inflamed_keratinocyte
2.05147e-238	12612859975364	758	522	1.27068e-234	9	KRT10	Inflamed_keratinocyte
1.38131e-206	167275154167213	337	11	8.55581e-204	9	CKAP4	Inflamed_keratinocyte
2.97091e-205	2003881234313	272	78	1.84018e-201	9	PLA2G4B	Inflamed_keratinocyte
1.1448e-198	150017899196865	405	153	7.09087e-195	9	ATP6V0C	Inflamed_keratinocyte
4.18094e-194	185832471478692	274	81	2.58967e-190	9	LDLR	Inflamed_keratinocyte
6.73619e-193	163898955887641	359	129	4.17239e-189	9	S100A16	Inflamed_keratinocyte
4.07328e-190	169311225707848	328	111	2.52299e-186	9	ACADVL	Inflamed_keratinocyte
1.03419e-189	187664164984067	285	88	6.40576e-186	9	CHI3L1	Inflamed_keratinocyte
3.89448e-188	171336552946454	309	1	2.41224e-184	9	SQLE	Inflamed_keratinocyte
1.54232e-187	115566925845925	739	526	9.55313e-184	9	HSPB1	Inflamed_keratinocyte
1.60459e-181	132122481972171	452	19	9.93881e-178	9	DSP	Inflamed_keratinocyte
1.2042e-180	145980311895334	377	142	7.4588e-177	9	NECTIN1	Inflamed_keratinocyte
2.90386e-177	144334232464245	423	175	1.79865e-173	9	GSTP1	Inflamed_keratinocyte
2.61077e-172	16129816845134	381	152	1.61711e-168	9	SMPD2	Inflamed_keratinocyte
1.03462e-171	14503895070748	407	167	6.40844e-168	9	GJA1	Inflamed_keratinocyte
3.13733e-169	138987457313486	361	136	1.94326e-165	9	CTNNBIP1	Inflamed_keratinocyte
2.81681e-166	171889012681074	421	186	1.74473e-162	9	S100A2	Inflamed_keratinocyte
3.98188e-164	179855839872536	258	81	2.46638e-160	9	EPHA2	Inflamed_keratinocyte
5.11374e-163	161898645603749	297	101	3.16745e-159	9	TUBA4A	Inflamed_keratinocyte
6.53234e-162	146513582700186	328	118	4.04613e-159	9	TUBA1C	Inflamed_keratinocyte
5.82547e-158	150552253089506	316	114	3.6083e-154	9	SPINT2	Inflamed_keratinocyte
2.62936e-157	127380305870346	476	223	1.62863e-153	9	DSC3	Inflamed_keratinocyte
7.40097e-155	10629045983232	659	414	4.58416e-151	9	ITM2B	Inflamed_keratinocyte
3.13135e-147	165243846593066	252	81	1.93956e-143	9	KLK11	Inflamed_keratinocyte
2.96673e-144	133020013020431	353	141	1.83759e-140	9	CANX	Inflamed_keratinocyte
5.94646e-142	109309537675842	473	223	3.68324e-138	9	HLA-E	Inflamed_keratinocyte
6.01498e-141	139246672053093	333	131	3.72568e-137	9	TUBB2A	Inflamed_keratinocyte
8.52303e-139	142539151243635	33	131	5.27917e-134	9	ID1	Inflamed_keratinocyte
9.937e-136	150915153896906	291	107	6.15498e-132	9	PKP3	Inflamed_keratinocyte
6.4749e-135	144585509010915	305	116	4.01055e-131	9	CARHSP1	Inflamed_keratinocyte
3.22862e-134	107564081482482	505	258	1.99981e-130	9	ALDOA	Inflamed_keratinocyte
6.75498e-127	152978094408961	25	87	4.18403e-123	9	NECTIN4	Inflamed_keratinocyte
6.89216e-127	115516647192637	457	231	4.26901e-123	9	PHKG2	Inflamed_keratinocyte
9.74076e-127	610152533246158	845	727	6.03343e-123	9	PCGF6	Inflamed_keratinocyte
2.33494e-126	133827833449742	331	136	1.44626e-122	9	CDH1	Inflamed_keratinocyte
2.00358e-125	140295446804957	331	137	1.24102e-121	9	CREG1	Inflamed_keratinocyte
1.30396e-122	108635335933107	441	214	8.07673e-119	9	DYNLL1	Inflamed_keratinocyte
1.54834e-118	654020545518148	918	89	9.59042e-115	9	DUSP2	Inflamed_keratinocyte
1.43942e-116	172695625435515	298	123	8.91575e-115	9	HOPX	Inflamed_keratinocyte
1.54466e-116	119459751201483	379	174	9.5676e-113	9	DBI	Inflamed_keratinocyte
5.93575e-116	140392184454183	286	112	3.67661e-112	9	VCP	Inflamed_keratinocyte
3.7826e-114	140702988448877	271	104	2.34294e-110	9	ZNF750	Inflamed_keratinocyte
9.17275e-113	139099325357305	282	111	5.6816e-109	9	ERBB2	Inflamed_keratinocyte
2.09061e-112	110211831563908	341	146	1.29493e-108	9	KRT4	Inflamed_keratinocyte
2.815e-110	133378010357556	637	504	1.74361e-106	9	OXR1	Inflamed_keratinocyte
1.0056e-106	105707433281699	409	199	6.22869e-103	9	SRSF5	Inflamed_keratinocyte
6.52672e-105	116665254983805	35	16	4.04265e-101	9	TPI1	Inflamed_keratinocyte
2.77311e-100	134887111738332	282	117	1.71767e-96	9	STAT3	Inflamed_keratinocyte
4.83644e-100	953030324848006	413	205	2.99569e-96	9	SH3BGRL3	Inflamed_keratinocyte
6.74049e-102	999450932394877	403	198	4.17506e-96	9	MCL1	Inflamed_keratinocyte
2.11049e-98	130321079974793	259	103	1.30723e-94	9	EZR	Inflamed_keratinocyte
1.35854e-97	998900459430392	437	227	8.4148e-95	9	COX6A1	Inflamed_keratinocyte
2.68069e-97	134519941824508	269	11	1.66042e-93	9	NDEL1	Inflamed_keratinocyte
5.64955e-97	135447938995531	266	109	3.49933e-93	9	JUNB	Inflamed_keratinocyte
6.48757e-97	116757549312224	329	149	4.0184e-93	9	DHCR24	Inflamed_keratinocyte
2.2809e-96	198090808881313	285	127	1.41279e-92	9	ANXA1	Inflamed_keratinocyte
1.04614e-93	109589586071249	335	155	6.47977e-91	9	AP2S1	Inflamed_keratinocyte
6.96973e-93	113602607092074	327	15	4.31705e-89	9	BCAP31	Inflamed_keratinocyte
9.04892e-90	101924212722969	347	165	5.6049e-86	9	YBX3	Inflamed_keratinocyte
2.23238e-89	132341642280699	259	108	1.38273e-85	9	SLC10A6	Inflamed_keratinocyte
4.48265e-89	124592656721146	276	118	2.77655e-85	9	CLTB	Inflamed_keratinocyte
1.19736e-85	122740004670005	268	115	7.41642e-82	9	NPEPPS	Inflamed_keratinocyte
1.99248e-84	127111229079406	298	137	1.23414e-80	9	CTSL	Inflamed_keratinocyte
1.99284e-83	124889992798045	258	109	1.23437e-79	9	GIPC1	Inflamed_keratinocyte
1.93155e-82	108791595746373	325	155	1.1964e-78	9	NAMPT	Inflamed_keratinocyte
6.21899e-83	947234154951207	426	234	3.85204e-80	9	H2AX	Inflamed_keratinocyte
7.07923e-82	10532590819056	337	164	4.38488e-78	9	RACK1	Inflamed_keratinocyte
1.28397e-81	121881463151005	265	115	7.9529e-78	9	RAB11A	Inflamed_keratinocyte
3.00438e-81	141394574601937	276	126	1.86091e-76	9	NDRG2	Inflamed_keratinocyte
9.14662e-81	120805087056262	267	117	5.66542e-76	9	CSNK1A1	Inflamed_keratinocyte
1.44916e-80	110257674608014	305	142	8.97611e-76	9	VAMP8	Inflamed_keratinocyte
3.63847e-79	850750682618683	435	239	2.25367e-75	9	EIF5A	Inflamed_keratinocyte
4.92671e-79	126756510629239	255	11	3.0516e-75	9	CD82	Inflamed_keratinocyte
1.90809e-78	959997574251085	351	175	1.18187e-74	9	ALDH2	Inflamed_keratinocyte
2.24158e-78	109749575827773	299	14	1.38843e-74	9	HDGF	Inflamed_keratinocyte
3.22517e-77	86315368542614	408	22	1.99767e-73	9	HMGA1	Inflamed_keratinocyte
1.17381e-75	131375123152691	259	115	7.27055e-73	9	IL1RN	Inflamed_keratinocyte
1.51385e-73	104049537740889	353	183	9.37679e-70	9	APIP	Inflamed_keratinocyte
2.48048e-71	100697769179951	321	16	1.53641e-67	9	CALM1	Inflamed_keratinocyte
2.96351e-72	115245172311501	256	115	1.8356e-67	9	PLA2G4F	Inflamed_keratinocyte
8.75889e-69	885115579709023	36	189	5.42526e-65	9	ENSA	Inflamed_keratinocyte
3.97366e-68	112800839553582	265	123	2.46128e-64	9	HSP90B1	Inflamed_keratinocyte
5.38066e-68	12002910231697	261	121	3.33278e-64	9	GP1BB	Inflamed_keratinocyte
3.16441e-68	112097660657475	259	119	1.96004e-63	9	EIF6	Inflamed_keratinocyte
7.87387e-67	11200102992422	252	115	4.87707e-63	9	EHBP1L1	Inflamed_keratinocyte
1.12261e-66	107195407627107	278	132	6.95345e-63	9	CEBPA	Inflamed_keratinocyte
4.0159e-65	95298317524118	312	157	2.48745e-61	9	GRN	Inflamed_keratinocyte
2.36841e-63	108020669461688	254	117	1.46699e-59	9	PYCARD	Inflamed_keratinocyte
1.93843e-62	998121380851435	301	152	1.20066e-58	9	SCD	Inflamed_keratinocyte
8.65062e-62	108586125550879	257	121	5.35819e-58	9	CLDN1	Inflamed_keratinocyte
2.39336e-60	939003060505567	319	167	1.48245e-56	9	ATP5F1B	Inflamed_keratinocyte
1.35334e-58	92148658423443	306	157	8.38259e-55	9	APLP2	Inflamed_keratinocyte
5.27222e-58	872926432322854	557	418	3.26562e-54	9	A1BG	Inflamed_keratinocyte
2.19766e-55	108343600474748	253	125	1.36123e-49	9	THBD	Inflamed_keratinocyte
4.93776e-49	970419383255652	293	158	3.05845e-45	9	EMP2	Inflamed_keratinocyte
9.25689e-49	756071520575051	492	336	5.73372e-45	9	LDHA	Inflamed_keratinocyte
1.12512e-50	871979468194726	263	133	6.96901e-45	9	NOTCH3	Inflamed_keratinocyte
1.58063e-48	94573628243788	527	416	9.79042e-45	9	CD44	Inflamed_keratinocyte
2.88915e-48	712477613197499	404	243	1.78954e-44	9	CHMP3	Inflamed_keratinocyte
1.01218e-45	87651303279912	274	144	6.26945e-42	9	COX6B1	Inflamed_keratinocyte
7.81721e-43	827131995518154	318	181	4.84198e-39	9	YWHAQ	Inflamed_keratinocyte
1.65375e-41	572733876610074	371	219	1.02433e-38	9	CTSB	Inflamed_keratinocyte
3.40678e-42	891468575547839	258	137	2.11016e-37	9	ARPC5L	Inflamed_keratinocyte
7.61581e-41	581113896851495	402	249	4.71723e-37	9	HSPA8	Inflamed_keratinocyte
1.14853e-39	611981329376852	563	422	7.114e-36	9	EIF4A1	Inflamed_keratinocyte
2.43259e-39	850758607293435	266	144	1.50674e-35	9	TECR	Inflamed_keratinocyte
3.09546e-38	687472822848577	332	194	1.91733e-34	9	PPIA	Inflamed_keratinocyte
1.52017e-37	875051527555693	312	186	9.41596e-33	9	ENO1	Inflamed_keratinocyte
2.41456e-35	847699758774261	255	14	1.49558e-31	9	KLF4	Inflamed_keratinocyte
4.15916e-36	830756346962644	252	137	2.57618e-31	9	DNAJC5	Inflamed_keratinocyte
1.77518e-34	811610319827273	263	147	1.09955e-29	9	SELENOS	Inflamed_keratinocyte
7.04852e-33	728397422440608	285	164	4.36585e-29	9	ATP5F1D	Inflamed_keratinocyte
4.3377e-32	609519620255117	341	208	2.68677e-28	9	HSP90AB1	Inflamed_keratinocyte
9.50277e-32	763157955512302	266	151	5.88602e-28	9	TSPO	Inflamed_keratinocyte
7.61086e-31	75337528920186	253	141	4.71417e-27	9	CEBPD	Inflamed_keratinocyte
1.59411e-29	62771033302647	355	223	9.87392e-26	9	GAR1	Inflamed_keratinocyte
4.70943e-29	702931611738457	645	589	2.91702e-25	9	KRT14	Inflamed_keratinocyte
1.36597e-28	735970638509955	297	178	8.46083e-26	9	FGFR3	Inflamed_keratinocyte
1.59527e-28	639739369136319	281	165	9.88109e-25	9	SSNA1	Inflamed_keratinocyte
7.46454e-26	741797986069308	254	148	4.62354e-22	9	ATP5ME	Inflamed_keratinocyte
1.11766e-25	690431068916258	269	159	6.9228e-22	9	ARF1	Inflamed_keratinocyte
1.82953e-25	525727197432572	35	221	1.13321e-22	9	TCF3	Inflamed_keratinocyte
1.56166e-24	675302574282401	298	184	9.6729e-21	9	EIF4H	Inflamed_keratinocyte
1.7504e-25	742186350193784	258	153	1.0842e-20	9	NFKBIA	Inflamed_keratinocyte
1.13043e-22	595949370418279	303	189	7.00189e-19	9	COX8A	Inflamed_keratinocyte
4.49942e-19	604039111379936	273	17	2.78694e-15	9	YWHAE	Inflamed_keratinocyte
5.58826e-19	508390980623931	473	357	3.46137e-15	9	YWHAZ	Inflamed_keratinocyte
3.45054e-16	719114659659237	268	174	2.13727e-12	9	EMP1	Inflamed_keratinocyte
1.68157e-15	534204013184206	291	189	1.04157e-11	9	CD9	Inflamed_keratinocyte
5.66044e-14	5555209235405	283	186	3.50608e-10	9	COX5B	Inflamed_keratinocyte
7.51992e-13	576633644549019	25	16	4.65784e-09	9	RBM8A	Inflamed_keratinocyte
3.36949e-12	485707731737752	297	2	2.08706e-08	9	BOLA2	Inflamed_keratinocyte
1.36747e-11	518816493212329	309	213	8.47011e-08	9	SRSF2	Inflamed_keratinocyte
4.3259e-11	375499797320231	303	203	2.67946e-07	9	PSAP	Inflamed_keratinocyte
2.103e-10	429292021794421	31	214	1.3026e-06	9	MYH9	Inflamed_keratinocyte
4.25714e-10	379079572832846	28	187	2.63687e-06	9	HSP90AA1	Inflamed_keratinocyte
1.60548e-09	474087093026041	293	202	9.94432e-06	9	BTF3	Inflamed_keratinocyte
1.6031e-06	366089061993421	311	221	0.00992963	9	CALM2	Inflamed_keratinocyte
1.80331e-07	378733070445522	295	207	0.0111697	9	RAC1	Inflamed_keratinocyte
0.000257982	351513863169752	287	205	1.59794	9	ELOB	Inflamed_keratinocyte
0.0190599	339158173635743	29	212	118.057	9	PA2G4	Inflamed_keratinocyte
5.66716	273522195539419	411	337	35102.4	9	MYL6	Inflamed_keratinocyte
1811.91	326959420721471	251	19	1.1223e+07	9	KRT8	Inflamed_keratinocyte
6.61764e+08	254951764363319	43	402	409896544964932	9	PKM	Inflamed_keratinocyte
0	588727055647142	631	51	0	10	FLG	Upper_layer_keratinocyte
0	340635691015751	734	159	0	10	CALML5	Upper_layer_keratinocyte
0	475532474282761	655	116	0	10	SPRR2A	Upper_layer_keratinocyte
0	504451085147866	557	72	0	10	AZGP1	Upper_layer_keratinocyte
0	326177095647008	516	92	0	10	KRT80	Upper_layer_keratinocyte
0	363491498566442	486	94	0	10	LCN2	Upper_layer_keratinocyte
0	317548441206304	461	97	0	10	HMOX1	Upper_layer_keratinocyte
0	279854719816256	519	159	0	10	GM2A	Upper_layer_keratinocyte
0	177407055774928	476	119	0	10	PI3	Upper_layer_keratinocyte
0	297520198874307	432	9	0	10	BNIP3L	Upper_layer_keratinocyte
4.51549e-301	195153710818757	906	649	2.79689e-297	10	NEAT1	Upper_layer_keratinocyte
2.97954e-293	263370857827158	476	136	1.84553e-289	10	CTNNBIP1	Upper_layer_keratinocyte
5.67975e-281	276563598159381	652	297	3.51804e-278	10	S100A7	Upper_layer_keratinocyte
1.20453e-263	219845960605728	437	119	7.46086e-260	10	CSTA	Upper_layer_keratinocyte
6.83893e-254	245926299273239	431	122	4.23603e-250	10	HOPX	Upper_layer_keratinocyte
2.30753e-219	272305117911487	285	62	1.42929e-215	10	ARG1	Upper_layer_keratinocyte
5.3198e-209	188712875534288	715	416	3.29508e-205	10	A1BG	Upper_layer_keratinocyte
2.77811e-206	141075015691637	975	889	1.72076e-202	10	DUSP2	Upper_layer_keratinocyte
8.45426e-202	236071007601083	333	87	5.23657e-198	10	BLMH	Upper_layer_keratinocyte
4.07553e-198	197450906077614	41	127	2.52439e-194	10	SPINK5	Upper_layer_keratinocyte
7.23018e-193	241430329399173	391	123	4.47837e-189	10	GABARAPL2	Upper_layer_keratinocyte
8.79604e-189	229824838726493	374	113	5.44827e-186	10	CSNK1E	Upper_layer_keratinocyte
4.15428e-180	236296638587301	269	64	2.57316e-175	10	CDC34	Upper_layer_keratinocyte
8.266e-156	197700480400637	796	602	5.11996e-152	10	S100A8	Upper_layer_keratinocyte
4.39474e-126	205954774688968	345	124	2.7221e-122	10	PPIF	Upper_layer_keratinocyte
7.29733e-119	192932669929569	285	9	4.51997e-115	10	IL36G	Upper_layer_keratinocyte
9.85026e-119	199652171418356	281	88	6.10125e-115	10	ABHD5	Upper_layer_keratinocyte
2.82519e-118	189581958961413	271	83	1.74992e-114	10	MAP1LC3A	Upper_layer_keratinocyte
3.18731e-112	202636665737944	337	126	1.97422e-108	10	NDRG2	Upper_layer_keratinocyte
8.81938e-112	154028048886958	487	235	5.46272e-108	10	H2AX	Upper_layer_keratinocyte
1.61516e-110	180362675755729	279	9	1.00043e-107	10	EGLN3	Upper_layer_keratinocyte
4.52294e-109	198965600695229	288	97	2.80151e-105	10	CTSH	Upper_layer_keratinocyte
1.0964e-102	198498588761828	254	81	6.7911e-99	10	PPP1R15A	Upper_layer_keratinocyte
2.52553e-98	236388427954772	412	202	1.56431e-96	10	GLUL	Upper_layer_keratinocyte
1.27843e-92	126142728823582	769	586	7.91859e-89	10	S100A9	Upper_layer_keratinocyte
7.02421e-93	161699511568607	344	14	4.3508e-88	10	CREG1	Upper_layer_keratinocyte
1.15247e-85	144885438043802	442	216	7.13841e-82	10	P4HB	Upper_layer_keratinocyte
3.18653e-82	176381851300221	265	97	1.97373e-78	10	ACP3	Upper_layer_keratinocyte
5.01815e-82	159840489263837	277	103	3.10824e-79	10	QSOX1	Upper_layer_keratinocyte
5.45466e-82	155797751855377	449	235	3.37862e-78	10	PHKG2	Upper_layer_keratinocyte
3.42428e-76	155448954252983	267	1	2.121e-72	10	ATP1B1	Upper_layer_keratinocyte
1.87818e-74	157965481578319	29	116	1.16334e-70	10	PLK3	Upper_layer_keratinocyte
4.41699e-72	167334209088938	266	103	2.73588e-68	10	CLDN4	Upper_layer_keratinocyte
1.03995e-69	157328682356343	282	114	6.44144e-66	10	MAP2K3	Upper_layer_keratinocyte
1.59941e-60	162136773277146	259	106	9.90675e-57	10	CITED2	Upper_layer_keratinocyte
5.67218e-58	132554726251434	281	121	3.51335e-53	10	CLTB	Upper_layer_keratinocyte
4.82028e-55	156787366404155	265	113	2.98568e-51	10	GADD45B	Upper_layer_keratinocyte
6.04537e-54	135510355336869	304	142	3.7445e-50	10	UBE2R2	Upper_layer_keratinocyte
8.41876e-49	12521128354016	349	181	5.21458e-45	10	TACSTD2	Upper_layer_keratinocyte
2.00331e-48	118232016669277	295	137	1.24085e-44	10	GLTP	Upper_layer_keratinocyte
4.98758e-48	120855500319984	399	224	3.0893e-44	10	HMGA1	Upper_layer_keratinocyte
8.7568e-48	15977243139217	272	124	5.42396e-44	10	SLPI	Upper_layer_keratinocyte
1.58695e-43	121641310377807	297	145	9.82954e-40	10	UNKL	Upper_layer_keratinocyte
3.71309e-40	144638002836824	252	118	2.29989e-36	10	IL1RN	Upper_layer_keratinocyte
1.66345e-36	119507400289145	257	122	1.03034e-32	10	FAP	Upper_layer_keratinocyte
2.07134e-31	547407672660794	813	73	1.28299e-27	10	PCGF6	Upper_layer_keratinocyte
3.91061e-22	817580401600641	339	203	2.42223e-18	10	CTSD	Upper_layer_keratinocyte
1.79777e-21	923715302034761	313	185	1.11354e-17	10	EIF4H	Upper_layer_keratinocyte
5.42227e-21	833531688677851	358	223	3.35856e-17	10	TCF3	Upper_layer_keratinocyte
2.33529e-19	784712511753052	573	47	1.44648e-15	10	KRT16	Upper_layer_keratinocyte
7.61651e-19	730215539269651	372	236	4.71766e-15	10	SNRPA1	Upper_layer_keratinocyte
8.10385e-19	108209647466239	675	634	5.01952e-15	10	UBB	Upper_layer_keratinocyte
5.61973e-16	856788038401644	276	162	3.48086e-12	10	ATP6V0C	Upper_layer_keratinocyte
3.20287e-05	804931459722126	38	29	0.198385	10	KRT17	Upper_layer_keratinocyte
0.00059101	696531251768488	291	199	3.66072	10	IFI27	Upper_layer_keratinocyte
0.0112538	601901322001554	297	207	69.7059	10	SRSF5	Upper_layer_keratinocyte
0.0332432	101955732180178	308	227	205.909	10	GAR1	Upper_layer_keratinocyte
0.0986028	541247875422328	35	258	61.0746	10	RASA4	Upper_layer_keratinocyte
266.023	510043927038046	283	208	1.64775e+06	10	SEC22B	Upper_layer_keratinocyte
129622	458635101259972	316	249	8.0288e+07	10	CHMP3	Upper_layer_keratinocyte
1.1769e+06	352669413082836	29	224	7.28969e+09	10	CTSB	Upper_layer_keratinocyte
1.35253e+06	381527665335015	263	2	8.37757e+09	10	CEBPB	Upper_layer_keratinocyte
5.04744e+06	55155624435873	533	51	312638496687995	10	OXR1	Upper_layer_keratinocyte
2.21996e+09	412973240440352	588	572	137504046873951	10	KRT6A	Upper_layer_keratinocyte
0	514186651881609	996	193	0	11	COL1A2	Myofibroblast/Perivascular
0	487699158505656	1	224	0	11	COL3A1	Myofibroblast/Perivascular
0	419118319308557	967	218	0	11	DCN	Myofibroblast/Perivascular
0	36313649689595	884	195	0	11	COL6A2	Myofibroblast/Perivascular
0	338638983386057	836	189	0	11	COL6A1	Myofibroblast/Perivascular
0	370341596577849	749	138	0	11	FBLN1	Myofibroblast/Perivascular
0	369469609115055	737	139	0	11	MMP2	Myofibroblast/Perivascular
0	362681982449555	722	142	0	11	SFRP2	Myofibroblast/Perivascular
0	493937147889729	1	492	0	11	COL1A1	Myofibroblast/Perivascular
7.40116e-303	342150824421068	662	123	4.58428e-299	11	FSTL1	Myofibroblast/Perivascular
1.58411e-287	318694880136245	643	117	9.81198e-284	11	CFD	Myofibroblast/Perivascular
2.75448e-219	321309670238954	637	149	1.70612e-215	11	C1R	Myofibroblast/Perivascular
2.26534e-213	288528161288148	695	179	1.40315e-209	11	SPARC	Myofibroblast/Perivascular
1.70374e-209	299710783218592	629	15	1.0553e-206	11	THBS2	Myofibroblast/Perivascular
5.71577e-183	28934865519396	624	161	3.54035e-178	11	CXCL12	Myofibroblast/Perivascular
1.03667e-181	307598575783105	471	9	6.42113e-178	11	FBLN2	Myofibroblast/Perivascular
6.18447e-171	267022850355765	587	146	3.83066e-167	11	TIMP2	Myofibroblast/Perivascular
1.94873e-169	267968280181478	888	509	1.20704e-165	11	CXCL14	Myofibroblast/Perivascular
4.34415e-160	287760489080105	481	102	2.69077e-156	11	CCDC80	Myofibroblast/Perivascular
9.59266e-153	266941687169343	629	19	5.94169e-149	11	GSN	Myofibroblast/Perivascular
2.53578e-114	270574708503541	384	84	1.57066e-111	11	COL5A1	Myofibroblast/Perivascular
3.7382e-114	263215341917395	429	105	2.31544e-109	11	MFAP4	Myofibroblast/Perivascular
2.10537e-111	275320474612538	384	86	1.30407e-107	11	CTSK	Myofibroblast/Perivascular
8.58012e-110	263714632518853	407	96	5.31453e-106	11	FN1	Myofibroblast/Perivascular
7.33431e-99	255637152098806	402	1	4.54287e-95	11	PCOLCE	Myofibroblast/Perivascular
5.00522e-96	246248629011353	461	134	3.10023e-92	11	C1S	Myofibroblast/Perivascular
8.84728e-90	246518741647835	407	109	5.48001e-86	11	SERPINF1	Myofibroblast/Perivascular
2.81438e-86	247986428409986	429	126	1.74322e-81	11	LUM	Myofibroblast/Perivascular
3.33657e-73	26499429462784	384	113	2.06667e-69	11	POSTN	Myofibroblast/Perivascular
1.67649e-68	176339877215964	705	406	1.03842e-64	11	S100A6	Myofibroblast/Perivascular
7.3875e-66	225228627375796	359	103	4.57582e-63	11	LRP1	Myofibroblast/Perivascular
1.07278e-64	236408615141398	328	89	6.64479e-61	11	COL5A2	Myofibroblast/Perivascular
1.31177e-64	227426174427193	361	105	8.12508e-61	11	LOX	Myofibroblast/Perivascular
1.68418e-62	221356135329523	361	108	1.04318e-58	11	SERPING1	Myofibroblast/Perivascular
6.07786e-60	240862506548119	266	63	3.76463e-56	11	FBN1	Myofibroblast/Perivascular
3.70727e-57	226350488509713	369	118	2.29628e-53	11	PLPP3	Myofibroblast/Perivascular
7.61193e-56	19614855515407	409	143	4.71483e-52	11	COL6A3	Myofibroblast/Perivascular
3.28109e-53	208847552683061	365	118	2.03231e-49	11	PDGFRB	Myofibroblast/Perivascular
3.60096e-48	219726637871647	386	14	2.23043e-44	11	GAS1	Myofibroblast/Perivascular
1.39575e-43	176415354067919	473	205	8.64525e-40	11	PSAP	Myofibroblast/Perivascular
6.49516e-45	148425345980706	49	211	4.0231e-39	11	S100A4	Myofibroblast/Perivascular
7.92923e-42	130900236076987	573	281	4.91136e-38	11	VIM	Myofibroblast/Perivascular
8.43935e-41	199296257168081	301	96	5.22733e-37	11	COL12A1	Myofibroblast/Perivascular
7.42962e-37	176988049108814	465	214	4.60191e-33	11	CD81	Myofibroblast/Perivascular
2.33692e-35	183316551849599	305	103	1.44749e-32	11	TWIST2	Myofibroblast/Perivascular
9.10372e-35	183281935863988	332	121	5.63884e-31	11	HSPG2	Myofibroblast/Perivascular
1.46898e-31	185605500386618	299	106	9.09889e-28	11	COL16A1	Myofibroblast/Perivascular
1.53993e-31	182704734489286	317	116	9.53836e-28	11	TWIST1	Myofibroblast/Perivascular
3.60742e-31	179318893719638	357	143	2.23444e-27	11	BASP1	Myofibroblast/Perivascular
1.29648e-30	209607839414845	315	119	8.03039e-27	11	IGFBP6	Myofibroblast/Perivascular
4.52511e-29	189526325038693	357	147	2.80286e-25	11	IGFBP5	Myofibroblast/Perivascular
1.17422e-28	169728012694059	425	201	7.27312e-25	11	S100A10	Myofibroblast/Perivascular
3.41351e-27	196495336916055	286	105	2.11433e-23	11	ANGPTL2	Myofibroblast/Perivascular
1.14101e-24	1301329417015	432	206	7.06744e-21	11	CST3	Myofibroblast/Perivascular
2.90869e-21	140392118425	417	206	1.80164e-17	11	CD99	Myofibroblast/Perivascular
1.74177e-20	153487508372003	317	134	1.07885e-16	11	MGP	Myofibroblast/Perivascular
2.52538e-20	133628074902034	299	118	1.56422e-16	11	AQP1	Myofibroblast/Perivascular
1.885e-19	163222499601681	303	13	1.16757e-14	11	CD63	Myofibroblast/Perivascular
3.079e-18	139964317692599	34	153	1.90713e-15	11	LGALS1	Myofibroblast/Perivascular
1.87396e-16	174479574924648	261	106	1.16073e-12	11	MRC2	Myofibroblast/Perivascular
5.90759e-08	141775645570216	263	124	0.000365916	11	TIMP3	Myofibroblast/Perivascular
2.38047e-07	141284750421468	307	158	0.000147446	11	ANXA5	Myofibroblast/Perivascular
2.35151e-06	146245163819979	303	164	0.0145653	11	MMP14	Myofibroblast/Perivascular
8.02201e-05	396600502642579	994	987	0.496883	11	COX1	Myofibroblast/Perivascular
0.000186595	460297980321796	94	891	1.15577	11	DUSP2	Myofibroblast/Perivascular
0.00380753	363536318812482	99	973	23.5838	11	COX2	Myofibroblast/Perivascular
0.0187106	120481612739301	274	147	115.893	11	SQSTM1	Myofibroblast/Perivascular
1.04343	1306418179479	293	174	6462.98	11	RHOB	Myofibroblast/Perivascular
1.60322	119503273450488	315	192	9930.33	11	CD9	Myofibroblast/Perivascular
303.464	936430025256749	286	173	1.87966e+06	11	ADIRF	Myofibroblast/Perivascular
974.894	110381097535153	268	164	6.03849e+06	11	APLP2	Myofibroblast/Perivascular
6832.77	93054966637831	324	217	4.23222e+07	11	CRIP1	Myofibroblast/Perivascular
3.66394e+07	739454477386104	533	533	226944590638401	11	LMNA	Myofibroblast/Perivascular
3.45328e+07	826606963730404	284	212	213896164713591	11	MAF	Myofibroblast/Perivascular
5.55657e+09	779855283120575	251	188	344174030672448	11	JUND	Myofibroblast/Perivascular
651197759202008	516133668390046	28	226	1	11	CTSB	Myofibroblast/Perivascular
764980067394863	365250675700868	268	223	1	11	P4HB	Myofibroblast/Perivascular
2.69611e-75	895630342150754	965	494	1.66997e-70	12	COL1A1	Fibroblast
210.684	654636176750845	366	231	1.30498e+06	12	COL3A1	Fibroblast
1.25059e+06	476798708085488	726	512	7.74614e+09	12	DISC1	Fibroblast
12417224047881	383683837527406	265	201	769122857525746	12	COL1A2	Fibroblast
1.19108e-24	853482847036842	879	471	7.37757e-21	13	KRT16	Inflamed_keratinocyte
0.00444765	339809038945818	954	57	27.5487	13	KRT6A	Inflamed_keratinocyte
0.00558794	544099040887285	289	129	34.6117	13	PI3	Inflamed_keratinocyte
117801372886826	112091386753816	364	292	729661703661	13	KRT17	Inflamed_keratinocyte
0	792831957256448	805	64	0	14	IGHA1	Plasma_Cells
2.25245e-217	784142253227694	745	76	1.39517e-213	14	IGKC	Plasma_Cells
1.78217e-170	638810665631096	53	45	1.10388e-168	14	JCHAIN	Plasma_Cells
4.94362e-87	567371034742014	544	83	3.06208e-83	14	IGLC1/2	Plasma_Cells
9.62395e-82	546248384373602	604	108	5.96107e-78	14	IGLL5	Plasma_Cells
2.8045e-59	495509681571364	517	99	1.73711e-55	14	IGLL1	Plasma_Cells
3.21633e-19	223799454832182	389	99	1.99219e-15	14	CYBA	Plasma_Cells
3.68637e-16	130845281617566	705	282	2.28334e-12	14	VIM	Plasma_Cells
7.98659e-15	148449461747879	779	451	4.94689e-11	14	CD74	Plasma_Cells
5.34632e-12	119231903348506	497	167	3.31151e-08	14	HLA-DRA	Plasma_Cells
1.94389e-10	253216714734765	322	91	1.20404e-06	14	MZB1	Plasma_Cells
1.66423e-06	106405668268897	685	349	0.00103082	14	HLA-DRB	Plasma_Cells
1.80636e-06	152796439956939	403	14	0.0111886	14	IGFBP7	Plasma_Cells
2.46733e-06	122692184916263	436	154	0.0152826	14	HLA-DPA1	Plasma_Cells
3.41395e-06	136787728276196	463	175	0.021146	14	TXNIP	Plasma_Cells
5.6598e-05	871739820150891	899	723	0.350568	14	B2M	Plasma_Cells
0.000121449	192412819502244	396	148	0.752258	14	APOE	Plasma_Cells
0.000140518	455683277709571	329	115	0.870371	14	IGHG1/2	Plasma_Cells
0.00014919	957794093342038	946	85	0.924084	14	MHC I	Plasma_Cells
0.000861779	16597194910128	477	207	5.33786	14	PSAP	Plasma_Cells
0.00184093	165744480589747	517	242	11.4027	14	H2AX	Plasma_Cells
1.85073e-05	112523004902798	369	129	11.4634	14	LYZ	Plasma_Cells
0.00206645	146376688294768	49	217	12.7996	14	CRIP1	Plasma_Cells
0.00233138	160987873555091	329	11	14.4406	14	SERPING1	Plasma_Cells
0.013263	526493382371214	993	973	82.1507	14	COX2	Plasma_Cells
0.0190439	173948104322112	302	1	11.7958	14	C1QC	Plasma_Cells
0.0705006	175635520187123	329	119	436.681	14	DDIT4	Plasma_Cells
0.0854664	525551995468071	1	987	529.379	14	COX1	Plasma_Cells
0.0122613	16873427565188	376	148	759.465	14	SQSTM1	Plasma_Cells
0.0268597	205789405717287	295	103	1663.69	14	GPX3	Plasma_Cells
0.0778923	108241391297694	483	213	482.465	14	S100A4	Plasma_Cells
1.08117	909370075254087	416	166	6696.77	14	CXCL12	Plasma_Cells
0.271473	132510020988028	45	208	16815	14	CST3	Plasma_Cells
4.59376	120729420401585	483	228	28453.7	14	PFN1	Plasma_Cells
0.651625	141969407681794	416	184	40361.6	14	HLA-F	Plasma_Cells
19.8952	874545230975997	456	201	123231	14	COL6A2	Plasma_Cells
27.5329	168150528838581	47	241	170539	14	PHKG2	Plasma_Cells
3.9184	133681491328723	282	101	242706	14	PTGDS	Plasma_Cells
40.7734	175174056120506	289	108	2525.5	14	XBP1	Plasma_Cells
83.0281	116840009591935	369	154	514276	14	LGALS1	Plasma_Cells
433.354	154996412027736	268	1	2.68419e+06	14	ADA2	Plasma_Cells
631.48	109084529563769	322	128	3.91139e+06	14	FSTL1	Plasma_Cells
713.62	16847240368949	309	13	4.42016e+06	14	IL32	Plasma_Cells
921.865	171084611355829	255	94	5.71003e+06	14	RNASE1	Plasma_Cells
956.95	127731547857815	946	892	5.92735e+06	14	DUSP2	Plasma_Cells
1593.73	139173661814432	282	108	9.87159e+06	14	LAPTM5	Plasma_Cells
2669.45	138375734840926	309	129	1.65346e+07	14	FCGRT	Plasma_Cells
2743.56	144751270976672	342	152	1.69936e+07	14	SOD2	Plasma_Cells
3855.27	130055932568299	315	131	2.38795e+07	14	CD63	Plasma_Cells
4172.6	149815315925399	262	1	2.58451e+07	14	C1QA	Plasma_Cells
5808.78	126012971978657	322	137	3.59796e+07	14	C1S	Plasma_Cells
10615.5	58689043835602	785	635	6.57525e+07	14	TMSB4X	Plasma_Cells
11814.3	143329049235469	302	129	7.31776e+07	14	HSP90B1	Plasma_Cells
12505.6	128367416645162	282	114	7.74595e+07	14	HLA-DPB1	Plasma_Cells
29538.9	871689378176136	617	405	1.82964e+08	14	TMSB10	Plasma_Cells
45196.3	709332562256372	409	195	2.79946e+07	14	COL6A1	Plasma_Cells
51092.2	122934617687179	295	126	3.16465e+08	14	NPC2	Plasma_Cells
165723	104273269010279	342	157	1.02649e+09	14	IFITM1	Plasma_Cells
332796	911892351348059	409	208	2.06134e+09	14	CD99	Plasma_Cells
368988	841626360116585	362	173	2.28551e+09	14	HLA-G	Plasma_Cells
371363	150067242883252	349	177	2.30022e+09	14	GPX1	Plasma_Cells
586870	111044491954107	369	184	3.63507e+09	14	GABARAP	Plasma_Cells
808897	138614558177199	423	24	5.01031e+09	14	SNRPA1	Plasma_Cells
1.43183e+06	109114205616295	409	226	8.86873e+09	14	CTSB	Plasma_Cells
159742	110240607858303	282	126	9.8944e+09	14	NDUFB2	Plasma_Cells
2.7883e+06	898185080940399	322	154	17270746471558	14	C1R	Plasma_Cells
3.19934e+06	118505743987296	275	124	198167418988479	14	CAPN2	Plasma_Cells
4.92487e+06	110913963553017	268	123	305046208869205	14	COL4A2	Plasma_Cells
5.74419e+06	10856815436512	275	125	355794849362905	14	BTG2	Plasma_Cells
87995.4	938188170123607	597	424	545043406936165	14	A1BG	Plasma_Cells
1.3362e+07	944401751654027	268	125	827639980685347	14	HLA-DQB1	Plasma_Cells
1.82694e+06	12068036082207	322	168	113160669191993	14	TPI1	Plasma_Cells
3.36345e+07	89435429182309	322	167	208331954784776	14	COL18A1	Plasma_Cells
3.57319e+06	116196449674824	289	145	221323537805866	14	COL6A3	Plasma_Cells
4.14135e+07	935545358818762	349	188	256515265393461	14	JUND	Plasma_Cells
4.91607e+06	745520836783315	302	148	304501614145634	14	SFRP2	Plasma_Cells
7.6998e+07	788859000070415	275	132	476925740972894	14	APOD	Plasma_Cells
9.82633e+07	780278791320352	383	216	608642762616475	14	CD81	Plasma_Cells
1.77884e+08	845400162170738	289	149	110181260698541	14	IGFBP5	Plasma_Cells
2.01219e+08	104610350929049	302	162	124635356934648	14	PGAM1	Plasma_Cells
3.11138e+08	109515825239179	268	138	192718582065637	14	COTL1	Plasma_Cells
4.66901e+08	699899871401007	396	234	289198448744778	14	HLA-E	Plasma_Cells
5.96609e+08	131580515060174	342	207	36953954508016	14	CTSD	Plasma_Cells
6.41409e+08	835446862455463	302	163	397288974084019	14	NDUFB4	Plasma_Cells
1.38007e+09	835071495563428	302	167	854818254630462	14	MT1A	Plasma_Cells
1.48469e+09	111728375745751	275	153	919616937659468	14	MIF	Plasma_Cells
1.50051e+09	893100280595069	329	19	929415719153515	14	COX5B	Plasma_Cells
1.90869e+09	891102087698226	255	134	11822435281462	14	VKORC1	Plasma_Cells
2.04333e+09	631509688170215	282	15	126563791895815	14	TIMP2	Plasma_Cells
3.14549e+09	861970633578071	295	167	194831390765729	14	BTG1	Plasma_Cells
5.00947e+09	452834158531077	51	34	310286355763188	14	MYL6	Plasma_Cells
5.91503e+09	782834160906598	262	144	366376779191819	14	CAPZB	Plasma_Cells
6.70797e+09	740413772609873	255	138	415491853854112	14	SPTBN1	Plasma_Cells
7.62075e+08	700301834135121	329	196	47202897624886	14	SLC25A6	Plasma_Cells
7.93829e+09	651733872533802	282	158	491697946736036	14	NFKBIA	Plasma_Cells
8.09694e+09	342537468055474	336	198	501524522163784	14	IFI6	Plasma_Cells
8.80076e+09	826572443594287	268	152	545118786554298	14	SELENOS	Plasma_Cells
135473961687685	693285885756906	302	18	839125718693522	14	SDHC	Plasma_Cells
135633896238273	760896269325918	275	158	840116353299864	14	BCAP31	Plasma_Cells
241837437168698	742532380164582	329	208	1	14	MCL1	Plasma_Cells
291581225814528	723713727362799	268	159	1	14	ANXA5	Plasma_Cells
364953964697999	750070973625272	255	149	1	14	TAPBP	Plasma_Cells
387520398029011	70703528726009	255	15	1	14	GNAI2	Plasma_Cells
404935545194682	581816663199102	282	169	1	14	KCTD12	Plasma_Cells
419446387380122	632650976823868	342	215	1	14	SH3BGRL3	Plasma_Cells
426285333663112	522897499827023	289	173	1	14	ADIRF	Plasma_Cells
459954047984898	126546269364079	369	27	1	14	ALDOA	Plasma_Cells
575583321567452	104651840294193	295	192	1	14	ENO1	Plasma_Cells
60300352442529	637954159227781	282	175	1	14	RHOB	Plasma_Cells
738350500280392	667284078260712	282	175	1	14	ZFP36L1	Plasma_Cells
101411981201848	636151177551302	309	2	1	14	PPIA	Plasma_Cells
13109118050767	326945735233736	711	635	1	14	UBB	Plasma_Cells
133206400339689	559667430284732	275	172	1	14	ATP5IF1	Plasma_Cells
147844506023475	653405000848582	262	163	1	14	COX7C	Plasma_Cells
194969516334563	359186444562854	376	256	1	14	HSPA8	Plasma_Cells
225287180799915	481920568511114	302	198	1	14	MOG	Plasma_Cells
246505578616039	485305011404645	255	159	1	14	ACIN1	Plasma_Cells
247021929567839	514845519964517	302	198	1	14	HSPE1	Plasma_Cells
255919326291562	67606642162358	282	188	1	14	YWHAQ	Plasma_Cells
275036858103943	472881786322137	342	235	1	14	SPTLC1	Plasma_Cells
281365654535915	771265656842818	322	223	1	14	P4HB	Plasma_Cells
348557764525804	329821689101512	322	214	1	14	HSP90AB1	Plasma_Cells
376230783068452	382792506691684	376	265	1	14	H3-3A	Plasma_Cells
39822269355666	558867421081382	255	165	1	14	ATP6V0C	Plasma_Cells
446810366794249	543507537622289	315	217	1	14	SRSF2	Plasma_Cells
447790991458506	408756337679685	302	202	1	14	CEBPB	Plasma_Cells
474271850489608	646743299819875	255	169	1	14	TUBA1B	Plasma_Cells
503726445818089	711480194240925	255	17	1	14	NONO	Plasma_Cells
563396469192118	481323972622582	315	222	1	14	NUP50	Plasma_Cells
67101433931767	465530744187934	255	167	1	14	SDHA	Plasma_Cells
825651002937814	397580283974668	255	17	1	14	COX6C	Plasma_Cells
902136799290357	386771609697738	349	254	1	14	COX20	Plasma_Cells
95020184824822	497564908077291	262	175	1	14	MT1X	Plasma_Cells
8.87628e-27	253205921879448	487	12	5.49797e-23	15	H3C2	Mast_cell
2.08225e+06	220735051133725	286	137	128974681744381	15	H3C10	Unclear
112822226629978	184062109279379	311	218	698820871746085	15	H2BC5	Unclear
8.73363e-136	314142658122257	1	128	5.40961e-132	16	LYZ	Unclear
