# Supplementary material for: IL-17 Cytokines Induce IκBζ in Dermal Fibroblasts to Promote Pro-Inflammatory Gene Expression in Psoriasis
Source: Int J Mol Sci. 2026 Jan 28;27(3):1297. doi: 10.3390/ijms27031297 (PMC12898262; doi:10.3390/ijms27031297)
Supplement: Supplementary file 1 [file ijms-27-01297-s001.zip › Supplementary table S3.xlsx]

## Sheet: Ark1
Package	Version	Reference
Seurat	5.3.0	Hao Y. et al. Seurat v5: A framework for multimodal data integration in single-cell and spatial transcriptomics. Nat. Methods 20, 1834–1847 (2023).
SeuratObject	5.2.0	Hao Y. et al. Seurat v5: A framework for multimodal data integration in single-cell and spatial transcriptomics. Nat. Methods 20, 1834–1847 (2023).
ggplot2	4.0.0	Wickham H. ggplot2: Elegant Graphics for Data Analysis. Springer, 2016.
dplyr	1.1.4	Wickham H, François R, Henry L, Müller K, Vaughan D (2025). dplyr: A Grammar of Data Manipulation. R package version 1.1.4, https://dplyr.tidyverse.org.
tidyr	1.3.1	Wickham H, Vaughan D, Girlich M (2025). tidyr: Tidy Messy Data. R package version 1.3.1, https://tidyr.tidyverse.org.
viridis	0.4.2	Garnier, Simon, Ross, Noam, Rudis, Robert, Camargo, Pedro A, Sciaini, Marco, Scherer, Cédric (2023). viridis(Lite) - Colorblind-Friendly Color Maps for R. doi:10.5281/zenodo.4678327, viridisLite package version 0.4.2, https://sjmgarnier.github.io/viridis/.
readxl	1.4.5	Wickham H, Bryan J (2025). readxl: Read Excel Files. R package version 1.4.5, https://github.com/tidyverse/readxl, https://readxl.tidyverse.org.
Matrix	1.7-3	Martin Maechler (2000). Matrix: Sparse and Dense Matrix Classes and Methods. R package version 1.7-3, https://cran.r-project.org/web/packages/Matrix. Accessed 11 Nov. 2025.
ggrepel	0.9.6	Slowikowski K (2025). ggrepel: Automatically Position Non-Overlapping Text Labels with 'ggplot2'. R package version 0.9.6.9999, https://github.com/slowkow/ggrepel.
plotly	4.11.0	Sievert C (2020). Interactive Web-Based Data Visualization with R, plotly, and shiny. Chapman and Hall/CRC. ISBN 9781138331457, https://plotly-r.com.
ggpubr	0.6.2.999	Kassambara A (2025). ggpubr: 'ggplot2' Based Publication Ready Plots. R package version 0.6.2.999, https://github.com/kassambara/ggpubr.
sp	2.2	Pebesma E.J., Bivand R.S. Classes and Methods for Spatial Data in R. R News 5, 9–13, 2005.
RColorBrewer	1.1-3	Neuwirth E (2022). RColorBrewer: ColorBrewer Palettes. R package version 1.1-3, https://CRAN.R-project.org/package=RColorBrewer.
forcats	1.0.1	Wickham H (2025). forcats: Tools for Working with Categorical Variables (Factors). R package version 1.0.1, https://forcats.tidyverse.org/.
tibble	3.3.0	Müller K, Wickham H (2025). tibble: Simple Data Frames. R package version 3.3.0.9010, https://github.com/tidyverse/tibble.
